# Supplementary material for: Effects of immune cells in mediating the relationship between gut microbiota and myelodysplastic syndrome: a bidirectional two-sample, two-step Mendelian randomization study
Source: Discov Oncol. 2024 May 31;15:199. doi: 10.1007/s12672-024-01061-6 (PMC11143100; doi:10.1007/s12672-024-01061-6)
Supplement: Supplementary file 1 — Supplementary Material 1. [file 12672_2024_1061_MOESM1_ESM.xlsx]

## Sheet: Contents Page
Title: Effects of immune cells in mediating the relationship between gut microbiota and myelodysplastic syndrome: A Bidirectional Two-Sample, Two-Step Mendelian Randomization Study
Supplementary Tables:
Table S1. Instrumental variables associated with gut microbiota in the Mendelian randomization analyses
Table S2. Instrumental variables associated with myelodysplastic syndrome in the Mendelian randomization analyses
Table S3a. Instrumental variables associated with immune cell traits in the Mendelian randomization analyses
Table S3b. Search if a list of SNPs used in the results of Figure4 and TableS10 have previously been associated with a trait or disease ( Using LDtrait Tool)
Table S3c. Detailed results of Mendelian randomization analyses for causal effects of immune cell traits on myelodysplastic syndrome after individually removing SNPs from Table S3b.
Table S4. Detailed results of Mendelian randomization analyses for causal effects of gut microbiota on myelodysplastic syndrome
Table S5. Detailed results of Mendelian randomization analyses for causal effects of myelodysplastic syndrome on gut microbiota
Table S6. Positional mapped genes of instrumental variables for pairs of microbial features and myelodysplastic syndrome with significant p value in Mendelian randomization analyses
Table S7. Tightly connected network of 67 shared proteins was identified through protein–protein interactionnetwork analysis
Table S8. Top 10 genes in protein–protein interaction network ranked by Maximal Clique Centrality method
Table S9. Detailed results of PheWAS results of hub genes
Table S10. Detailed results of Mendelian randomization analyses for causal effects of immune cell traits on myelodysplastic syndrome
Table S11. Detailed results of Mendelian randomization analyses for causal effects of gut microbiota on immune cell traits
Table S12. Mediation effects of immune cells on myelodysplastic syndrome
Table S13. Details of GWASs analyzed in the present MR analyses

## Sheet: Table S1
Table S1. Instrumental variables associated with gut microbiota in the forward Mendelian randomization analyses
Only genetic instruments for the inference of causal effects are shown. The table shows the results after using harmonise_data function in TwoSampleMR paclage. F statistic: (β.exposure/se.exposure)^2.
Exposure	Outcome	SNP	effect_allele.exposure	other_allele.exposure	effect_allele.outcome	other_allele.outcome	beta.exposure	beta.outcome	eaf.outcome	se.outcome	pval.outcome	chr.exposure	se.exposure	samplesize.exposure	pval.exposure	F statistic
class.Clostridia.id.1859.summary	myelodysplastic syndrome	rs10774377	A	G	A	G	0.052659	-0.0783098	0.299818	0.0679915	0.24942	12	0.0113858	18330	3.74674e-06	21.3902
class.Clostridia.id.1859.summary	myelodysplastic syndrome	rs112334273	G	A	G	A	0.0641008	-0.0481077	0.215464	0.0763892	0.528844	21	0.0127404	18217	4.87124e-07	25.3141
class.Clostridia.id.1859.summary	myelodysplastic syndrome	rs13179700	T	C	T	C	0.0511937	-0.101559	0.340972	0.065771	0.122556	5	0.0109569	18338	2.97858e-06	21.8303
class.Clostridia.id.1859.summary	myelodysplastic syndrome	rs2273429	A	G	A	G	-0.0724037	0.0495308	0.11724	0.0966397	0.60828	14	0.0153105	18337	2.25599e-06	22.3637
class.Clostridia.id.1859.summary	myelodysplastic syndrome	rs6126494	G	T	G	T	-0.0969353	0.00850761	0.060304	0.130626	0.948071	20	0.0211699	17405	4.67378e-06	20.9665
class.Clostridia.id.1859.summary	myelodysplastic syndrome	rs6814436	T	C	T	C	0.0739995	-0.0640008	0.137672	0.0901857	0.477917	4	0.0150815	18336	9.26524e-07	24.0751
class.Clostridia.id.1859.summary	myelodysplastic syndrome	rs6815608	T	C	T	C	0.103803	-0.198481	0.0520571	0.140749	0.158488	4	0.0210883	16731	8.55279e-07	24.2292
class.Clostridia.id.1859.summary	myelodysplastic syndrome	rs72915163	T	C	T	C	-0.0581025	0.0288223	0.254805	0.0723029	0.690164	18	0.0120557	18317	1.43928e-06	23.2275
class.Clostridia.id.1859.summary	myelodysplastic syndrome	rs7557870	T	A	T	A	0.0948576	0.144815	0.05887	0.133003	0.276237	2	0.0187344	17859	4.12112e-07	25.6368
family.Veillonellaceae.id.2172.summary	myelodysplastic syndrome	rs111810795	C	T	C	T	-0.0867108	0.0504075	0.105275	0.102132	0.621624	14	0.0180573	15605	1.57112e-06	23.0589
family.Veillonellaceae.id.2172.summary	myelodysplastic syndrome	rs114889439	A	G	A	G	-0.253809	0.215097	0.0356113	0.168774	0.202499	13	0.0539169	3268	2.5088e-06	22.1597
family.Veillonellaceae.id.2172.summary	myelodysplastic syndrome	rs12186441	G	A	G	A	0.208096	-0.0438358	0.0503332	0.142579	0.758501	5	0.0453999	5236	4.56994e-06	21.0096
family.Veillonellaceae.id.2172.summary	myelodysplastic syndrome	rs12668619	A	G	A	G	0.055301	-0.0453711	0.363154	0.0648286	0.484013	7	0.0117654	15971	2.59759e-06	22.093
family.Veillonellaceae.id.2172.summary	myelodysplastic syndrome	rs12741784	C	T	C	T	-0.0621452	0.0690894	0.368421	0.0643451	0.282943	1	0.0119266	15867	1.88194e-07	27.1507
family.Veillonellaceae.id.2172.summary	myelodysplastic syndrome	rs1442060	G	A	G	A	-0.0514024	0.106708	0.486969	0.0637537	0.0941788	4	0.0112125	15976	4.55279e-06	21.0168
family.Veillonellaceae.id.2172.summary	myelodysplastic syndrome	rs2175069	A	G	A	G	-0.0526752	0.0550028	0.385168	0.0644122	0.39315	4	0.0114886	15976	4.54025e-06	21.0221
family.Veillonellaceae.id.2172.summary	myelodysplastic syndrome	rs4461038	A	G	A	G	-0.0554965	-0.00833372	0.361771	0.0647997	0.897668	15	0.0119467	15973	3.39539e-06	21.5791
family.Veillonellaceae.id.2172.summary	myelodysplastic syndrome	rs4797169	T	C	T	C	0.0587799	-0.0476525	0.244466	0.073607	0.517379	18	0.0128297	15974	4.61522e-06	20.9907
family.Veillonellaceae.id.2172.summary	myelodysplastic syndrome	rs79535861	A	C	A	C	0.100666	-0.0189602	0.0912007	0.107746	0.860317	13	0.0207016	15061	1.15775e-06	23.6462
genus.Blautia.id.1992.summary	myelodysplastic syndrome	rs11149971	C	T	C	T	0.117605	0.0878077	0.0541618	0.137039	0.521685	16	0.02339	16255	4.96e-07	25.2808
genus.Blautia.id.1992.summary	myelodysplastic syndrome	rs12453000	C	T	C	T	0.0625335	0.0952371	0.209966	0.0766009	0.213761	17	0.0129987	17815	1.5e-06	23.1432
genus.Blautia.id.1992.summary	myelodysplastic syndrome	rs4926264	T	C	T	C	0.0826207	0.0481318	0.0698207	0.122199	0.693668	19	0.0178239	18276	3.56e-06	21.4868
genus.Blautia.id.1992.summary	myelodysplastic syndrome	rs67794373	C	T	C	T	0.0601709	0.0463645	0.224212	0.0745846	0.534182	7	0.0123443	18158	1.09e-06	23.7597
genus.Blautia.id.1992.summary	myelodysplastic syndrome	rs682885	A	G	A	G	-0.0493376	-0.0754694	0.404188	0.0635823	0.235245	11	0.0107359	18274	4.32e-06	21.1194
genus.Blautia.id.1992.summary	myelodysplastic syndrome	rs72973581	A	G	A	G	0.125169	0.123825	0.0577718	0.134563	0.357468	19	0.0265408	12764	2.4e-06	22.2416
genus.Coprococcus1.id.11301.summary	myelodysplastic syndrome	rs1010560	C	A	C	A	0.0580232	-0.0631086	0.302902	0.0677048	0.351278	1	0.0122722	16723	2.26699e-06	22.3544
genus.Coprococcus1.id.11301.summary	myelodysplastic syndrome	rs12794898	G	T	G	T	0.0903299	-0.122762	0.0806139	0.114844	0.285094	11	0.0197212	15186	4.64223e-06	20.9795
genus.Coprococcus1.id.11301.summary	myelodysplastic syndrome	rs1576241	A	G	A	G	-0.0510343	0.085526	0.472795	0.0623991	0.170491	6	0.0109535	16729	3.1744e-06	21.7082
genus.Coprococcus1.id.11301.summary	myelodysplastic syndrome	rs4277593	A	G	A	G	0.0585649	0.00748652	0.499785	0.0622006	0.904197	20	0.0109914	16651	9.91544e-08	28.3904
genus.Coprococcus1.id.11301.summary	myelodysplastic syndrome	rs56405618	A	G	A	G	-0.08963	0.117184	0.0986843	0.104909	0.26399	4	0.0186508	16379	1.5422e-06	23.0946
genus.Coprococcus1.id.11301.summary	myelodysplastic syndrome	rs73031725	T	C	T	C	0.167591	-0.266897	0.0411878	0.156361	0.0878367	11	0.0355224	7206	2.38293e-06	22.2586
genus.Coprococcus1.id.11301.summary	myelodysplastic syndrome	rs74101919	T	C	T	C	-0.0718989	0.0874824	0.183916	0.0804855	0.277066	1	0.0144651	16732	6.67805e-07	24.7059
genus.Coprococcus1.id.11301.summary	myelodysplastic syndrome	rs7784490	C	G	C	G	-0.0518543	0.115641	0.376266	0.0643487	0.0723207	7	0.0113136	16733	4.57566e-06	21.0072
genus.Intestinibacter.id.11345.summary	myelodysplastic syndrome	rs118030283	G	A	G	A	-0.151829	-0.107733	0.0549166	0.136728	0.430736	16	0.0324471	8830	2.88e-06	21.8956
genus.Intestinibacter.id.11345.summary	myelodysplastic syndrome	rs16938435	T	C	T	C	-0.112189	-0.0647842	0.0743475	0.118152	0.583477	9	0.0235439	12303	1.89e-06	22.706
genus.Intestinibacter.id.11345.summary	myelodysplastic syndrome	rs2702387	A	G	A	G	0.0608559	0.135499	0.335985	0.0660902	0.0403432	4	0.0132145	12291	4.12e-06	21.2081
genus.Intestinibacter.id.11345.summary	myelodysplastic syndrome	rs4327025	G	A	G	A	-0.0810346	-0.0463799	0.214779	0.0759411	0.541374	15	0.0154397	12303	1.53e-07	27.5464
genus.Intestinibacter.id.11345.summary	myelodysplastic syndrome	rs447950	A	G	A	G	0.0628342	0.0384246	0.308158	0.067541	0.569419	5	0.0136652	12303	4.26e-06	21.1426
genus.Intestinibacter.id.11345.summary	myelodysplastic syndrome	rs478972	T	C	T	C	-0.142681	-0.106335	0.0491117	0.143456	0.458548	11	0.0297116	10333	1.57e-06	23.0611
genus.Intestinibacter.id.11345.summary	myelodysplastic syndrome	rs6875660	C	T	C	T	0.0890455	0.060287	0.110771	0.0989444	0.542324	5	0.0193905	12293	4.39e-06	21.0885
genus.LachnospiraceaeNK4A136group.id.11319.summary	myelodysplastic syndrome	rs12362320	G	C	G	C	0.0573168	-0.0385525	0.355825	0.0653492	0.555226	11	0.0115466	16764	6.90765e-07	24.6407
genus.LachnospiraceaeNK4A136group.id.11319.summary	myelodysplastic syndrome	rs160061	A	G	A	G	0.0513831	-0.0691074	0.497257	0.0623073	0.267371	5	0.0108094	17234	1.99873e-06	22.5963
genus.LachnospiraceaeNK4A136group.id.11319.summary	myelodysplastic syndrome	rs28540839	A	C	A	C	0.0508285	-0.0145806	0.488262	0.0621071	0.814391	8	0.0110591	16764	4.30521e-06	21.1239
genus.LachnospiraceaeNK4A136group.id.11319.summary	myelodysplastic syndrome	rs68104925	T	C	T	C	-0.0549104	0.100941	0.35567	0.0650553	0.120754	14	0.0115385	17227	1.94667e-06	22.647
genus.LachnospiraceaeNK4A136group.id.11319.summary	myelodysplastic syndrome	rs73044693	A	G	A	G	-0.10758	-0.0702681	0.0773518	0.118015	0.551565	19	0.0229884	12773	2.8724e-06	21.9
genus.LachnospiraceaeNK4A136group.id.11319.summary	myelodysplastic syndrome	rs7616165	G	T	G	T	-0.230542	0.125069	0.0482721	0.144978	0.388317	3	0.0483465	4094	1.85566e-06	22.739
genus.LachnospiraceaeNK4A136group.id.11319.summary	myelodysplastic syndrome	rs76193507	A	G	A	G	-0.22973	0.266634	0.0452747	0.149345	0.0742022	3	0.0499776	3578	4.29305e-06	21.1293
genus.LachnospiraceaeNK4A136group.id.11319.summary	myelodysplastic syndrome	rs7832116	A	G	A	G	-0.0714756	0.0315174	0.142024	0.0898695	0.725812	8	0.0151703	17219	2.45845e-06	22.1987
genus.LachnospiraceaeNK4A136group.id.11319.summary	myelodysplastic syndrome	rs954878	A	G	A	G	-0.0520656	0.11537	0.450686	0.0632416	0.0681102	1	0.0109082	17227	1.81445e-06	22.7821
genus.RuminococcaceaeUCG003.id.11361.summary	myelodysplastic syndrome	rs10490280	C	T	C	T	-0.0672094	-0.0751194	0.241416	0.0732096	0.304851	2	0.0143309	14004	2.73e-06	21.9943
genus.RuminococcaceaeUCG003.id.11361.summary	myelodysplastic syndrome	rs11243416	T	C	T	C	-0.0925653	0.01289	0.0963248	0.106466	0.903634	9	0.0191203	14004	1.29e-06	23.4372
genus.RuminococcaceaeUCG003.id.11361.summary	myelodysplastic syndrome	rs11831525	A	C	A	C	0.071227	0.0100131	0.164463	0.0842468	0.905391	12	0.0151814	14397	2.71e-06	22.0122
genus.RuminococcaceaeUCG003.id.11361.summary	myelodysplastic syndrome	rs16959793	A	C	A	C	-0.062527	-0.0299781	0.273394	0.0704447	0.670432	15	0.0131259	14412	1.9e-06	22.6924
genus.RuminococcaceaeUCG003.id.11361.summary	myelodysplastic syndrome	rs3013089	G	A	G	A	-0.0551473	-0.0866893	0.403763	0.0635612	0.172608	1	0.0120346	14408	4.6e-06	20.9984
genus.RuminococcaceaeUCG003.id.11361.summary	myelodysplastic syndrome	rs4452755	A	C	A	C	-0.0634463	-0.0987499	0.277211	0.0695369	0.155576	8	0.0134741	14406	2.49e-06	22.1725
genus.RuminococcaceaeUCG003.id.11361.summary	myelodysplastic syndrome	rs646327	A	G	A	G	-0.0586696	-0.0438308	0.471121	0.062214	0.481112	19	0.011837	14406	7.18e-07	24.5667
genus.RuminococcaceaeUCG003.id.11361.summary	myelodysplastic syndrome	rs6759615	A	G	A	G	0.102523	0.0437221	0.0747182	0.117873	0.710693	2	0.0200204	14410	3.04e-07	26.2238
genus.RuminococcaceaeUCG003.id.11361.summary	myelodysplastic syndrome	rs73341548	T	G	T	G	-0.170045	-0.144121	0.0485261	0.143962	0.316774	7	0.0318674	6744	9.5e-08	28.4732
genus.RuminococcaceaeUCG003.id.11361.summary	myelodysplastic syndrome	rs78720113	A	G	A	G	-0.115348	-0.128498	0.06965	0.122173	0.292904	3	0.0249601	13078	3.81e-06	21.3566
order.Clostridiales.id.1863.summary	myelodysplastic syndrome	rs10774377	A	G	A	G	0.0523003	-0.0783098	0.299818	0.0679915	0.24942	12	0.0113859	18330	4.36e-06	21.0995
order.Clostridiales.id.1863.summary	myelodysplastic syndrome	rs112334273	G	A	G	A	0.0639383	-0.0481077	0.215464	0.0763892	0.528844	21	0.0127404	18217	5.21e-07	25.1857
order.Clostridiales.id.1863.summary	myelodysplastic syndrome	rs13179700	T	C	T	C	0.0510953	-0.101559	0.340972	0.065771	0.122556	5	0.0109569	18338	3.11e-06	21.7464
order.Clostridiales.id.1863.summary	myelodysplastic syndrome	rs2273429	A	G	A	G	-0.0726191	0.0495308	0.11724	0.0966397	0.60828	14	0.0153105	18337	2.1e-06	22.4969
order.Clostridiales.id.1863.summary	myelodysplastic syndrome	rs6126494	G	T	G	T	-0.0967501	0.00850761	0.060304	0.130626	0.948071	20	0.0211699	17405	4.87e-06	20.8865
order.Clostridiales.id.1863.summary	myelodysplastic syndrome	rs6814436	T	C	T	C	0.0741858	-0.0640008	0.137672	0.0901857	0.477917	4	0.0150814	18336	8.7e-07	24.1968
order.Clostridiales.id.1863.summary	myelodysplastic syndrome	rs6815608	T	C	T	C	0.104089	-0.198481	0.0520571	0.140749	0.158488	4	0.0210883	16731	7.98e-07	24.3628
order.Clostridiales.id.1863.summary	myelodysplastic syndrome	rs72915163	T	C	T	C	-0.0580246	0.0288223	0.254805	0.0723029	0.690164	18	0.0120558	18317	1.49e-06	23.1651
order.Clostridiales.id.1863.summary	myelodysplastic syndrome	rs7557870	T	A	T	A	0.0941845	0.144815	0.05887	0.133003	0.276237	2	0.0187344	17859	4.97e-07	25.2742

## Sheet: Table S2
Table S2. Instrumental variables associated with myelodysplastic syndrome in the backward Mendelian randomization analyses
Only genetic instruments for the inference of causal effects are shown. The table shows the results after using harmonise_data function in TwoSampleMR paclage. F statistic: (β.exposure/se.exposure)^2.
Exposure	Outcome	SNP	effect_allele.exposure	other_allele.exposure	effect_allele.outcome	other_allele.outcome	beta.exposure	beta.outcome	eaf.exposure	chr.outcome	se.outcome	pval.outcome	se.exposure	pval.exposure	F statistic
myelodysplastic syndrome	class.Clostridia.id.1859.summary	rs10974944	G	C	G	C	0.515859	-0.0200322	0.254746	9	0.0118226	0.0901898	0.0741502	3.4774e-12	48.3991
myelodysplastic syndrome	class.Clostridia.id.1859.summary	rs113385540	C	T	C	T	0.584465	-0.0107389	0.0691562	2	0.021307	0.614256	0.127493	4.55562e-06	21.0157
myelodysplastic syndrome	class.Clostridia.id.1859.summary	rs12911263	C	T	C	T	0.44935	-0.0234003	0.131362	15	0.0163429	0.15219	0.0939006	1.70666e-06	22.8999
myelodysplastic syndrome	class.Clostridia.id.1859.summary	rs1554857	A	G	A	G	0.333689	-0.0056309	0.301719	11	0.0112484	0.616655	0.0681553	9.78024e-07	23.9709
myelodysplastic syndrome	class.Clostridia.id.1859.summary	rs4787804	C	G	C	G	0.4046	-0.0101543	0.157618	16	0.014381	0.480133	0.0871339	3.42671e-06	21.5614
myelodysplastic syndrome	class.Clostridia.id.1859.summary	rs7705526	A	C	A	C	0.479741	-0.00798444	0.32193	5	0.0112884	0.479372	0.0694707	4.99721e-12	47.6881
myelodysplastic syndrome	class.Clostridia.id.1859.summary	rs830834	T	C	T	C	0.402643	-0.00101894	0.182312	4	0.0138762	0.941464	0.0821317	9.46703e-07	24.0336
myelodysplastic syndrome	family.Veillonellaceae.id.2172.summary	rs10974944	G	C	G	C	0.515859	0.0164572	0.254746	9	0.0126605	0.193641	0.0741502	3.4774e-12	48.3991
myelodysplastic syndrome	family.Veillonellaceae.id.2172.summary	rs113385540	C	T	C	T	0.584465	-0.00038665	0.0691562	2	0.0228725	0.986513	0.127493	4.55562e-06	21.0157
myelodysplastic syndrome	family.Veillonellaceae.id.2172.summary	rs12911263	C	T	C	T	0.44935	0.0105235	0.131362	15	0.0175612	0.549008	0.0939006	1.70666e-06	22.8999
myelodysplastic syndrome	family.Veillonellaceae.id.2172.summary	rs1554857	A	G	A	G	0.333689	0.0108151	0.301719	11	0.0120424	0.369143	0.0681553	9.78024e-07	23.9709
myelodysplastic syndrome	family.Veillonellaceae.id.2172.summary	rs4787804	C	G	C	G	0.4046	-0.00523675	0.157618	16	0.0153654	0.733244	0.0871339	3.42671e-06	21.5614
myelodysplastic syndrome	family.Veillonellaceae.id.2172.summary	rs7705526	A	C	A	C	0.479741	0.00914104	0.32193	5	0.0120743	0.449011	0.0694707	4.99721e-12	47.6881
myelodysplastic syndrome	family.Veillonellaceae.id.2172.summary	rs830834	T	C	T	C	0.402643	0.0111549	0.182312	4	0.0148467	0.452449	0.0821317	9.46703e-07	24.0336
myelodysplastic syndrome	genus.Blautia.id.1992.summary	rs10974944	G	C	G	C	0.515859	-0.0192452	0.254746	9	0.0118479	0.104299	0.0741502	3.4774e-12	48.3991
myelodysplastic syndrome	genus.Blautia.id.1992.summary	rs113385540	C	T	C	T	0.584465	-0.0330234	0.0691562	2	0.0213442	0.121818	0.127493	4.55562e-06	21.0157
myelodysplastic syndrome	genus.Blautia.id.1992.summary	rs12911263	C	T	C	T	0.44935	0.021867	0.131362	15	0.0163649	0.181478	0.0939006	1.70666e-06	22.8999
myelodysplastic syndrome	genus.Blautia.id.1992.summary	rs1554857	A	G	A	G	0.333689	-0.00588067	0.301719	11	0.0112712	0.60185	0.0681553	9.78024e-07	23.9709
myelodysplastic syndrome	genus.Blautia.id.1992.summary	rs4787804	C	G	C	G	0.4046	0.029739	0.157618	16	0.0143937	0.0388178	0.0871339	3.42671e-06	21.5614
myelodysplastic syndrome	genus.Blautia.id.1992.summary	rs7705526	A	C	A	C	0.479741	-0.00943157	0.32193	5	0.0113034	0.404053	0.0694707	4.99721e-12	47.6881
myelodysplastic syndrome	genus.Blautia.id.1992.summary	rs830834	T	C	T	C	0.402643	-0.0188608	0.182312	4	0.0138945	0.174645	0.0821317	9.46703e-07	24.0336
myelodysplastic syndrome	genus.Coprococcus1.id.11301.summary	rs10974944	G	C	G	C	0.515859	-0.0113813	0.254746	9	0.012383	0.35804	0.0741502	3.4774e-12	48.3991
myelodysplastic syndrome	genus.Coprococcus1.id.11301.summary	rs113385540	C	T	C	T	0.584465	-0.0542451	0.0691562	2	0.0220799	0.0140196	0.127493	4.55562e-06	21.0157
myelodysplastic syndrome	genus.Coprococcus1.id.11301.summary	rs12911263	C	T	C	T	0.44935	-0.000212447	0.131362	15	0.0170053	0.990032	0.0939006	1.70666e-06	22.8999
myelodysplastic syndrome	genus.Coprococcus1.id.11301.summary	rs1554857	A	G	A	G	0.333689	0.00140556	0.301719	11	0.0117892	0.905098	0.0681553	9.78024e-07	23.9709
myelodysplastic syndrome	genus.Coprococcus1.id.11301.summary	rs4787804	C	G	C	G	0.4046	0.00633527	0.157618	16	0.0150597	0.67399	0.0871339	3.42671e-06	21.5614
myelodysplastic syndrome	genus.Coprococcus1.id.11301.summary	rs7705526	A	C	A	C	0.479741	-0.0112409	0.32193	5	0.0117744	0.339735	0.0694707	4.99721e-12	47.6881
myelodysplastic syndrome	genus.Coprococcus1.id.11301.summary	rs830834	T	C	T	C	0.402643	-0.0162157	0.182312	4	0.0144804	0.26278	0.0821317	9.46703e-07	24.0336
myelodysplastic syndrome	genus.Intestinibacter.id.11345.summary	rs10974944	G	C	G	C	0.515859	-0.0164501	0.254746	9	0.0144509	0.254976	0.0741502	3.4774e-12	48.3991
myelodysplastic syndrome	genus.Intestinibacter.id.11345.summary	rs113385540	C	T	C	T	0.584465	0.0397917	0.0691562	2	0.0253	0.115767	0.127493	4.55562e-06	21.0157
myelodysplastic syndrome	genus.Intestinibacter.id.11345.summary	rs12911263	C	T	C	T	0.44935	-0.0117907	0.131362	15	0.0197026	0.549551	0.0939006	1.70666e-06	22.8999
myelodysplastic syndrome	genus.Intestinibacter.id.11345.summary	rs1554857	A	G	A	G	0.333689	-0.0184029	0.301719	11	0.0137677	0.18133	0.0681553	9.78024e-07	23.9709
myelodysplastic syndrome	genus.Intestinibacter.id.11345.summary	rs4787804	C	G	C	G	0.4046	-0.00725786	0.157618	16	0.0177842	0.683195	0.0871339	3.42671e-06	21.5614
myelodysplastic syndrome	genus.Intestinibacter.id.11345.summary	rs7705526	A	C	A	C	0.479741	-0.0188613	0.32193	5	0.0137619	0.170516	0.0694707	4.99721e-12	47.6881
myelodysplastic syndrome	genus.Intestinibacter.id.11345.summary	rs830834	T	C	T	C	0.402643	0.0285169	0.182312	4	0.0169467	0.0924248	0.0821317	9.46703e-07	24.0336
myelodysplastic syndrome	genus.LachnospiraceaeNK4A136group.id.11319.summary	rs10974944	G	C	G	C	0.515859	-0.0062688	0.254746	9	0.0121963	0.607259	0.0741502	3.4774e-12	48.3991
myelodysplastic syndrome	genus.LachnospiraceaeNK4A136group.id.11319.summary	rs113385540	C	T	C	T	0.584465	0.00226867	0.0691562	2	0.0218253	0.917212	0.127493	4.55562e-06	21.0157
myelodysplastic syndrome	genus.LachnospiraceaeNK4A136group.id.11319.summary	rs12911263	C	T	C	T	0.44935	-0.000288899	0.131362	15	0.0168072	0.986286	0.0939006	1.70666e-06	22.8999
myelodysplastic syndrome	genus.LachnospiraceaeNK4A136group.id.11319.summary	rs1554857	A	G	A	G	0.333689	-0.00812637	0.301719	11	0.0116098	0.483953	0.0681553	9.78024e-07	23.9709
myelodysplastic syndrome	genus.LachnospiraceaeNK4A136group.id.11319.summary	rs4787804	C	G	C	G	0.4046	0.0126761	0.157618	16	0.0148761	0.394152	0.0871339	3.42671e-06	21.5614
myelodysplastic syndrome	genus.LachnospiraceaeNK4A136group.id.11319.summary	rs7705526	A	C	A	C	0.479741	0.0105685	0.32193	5	0.0116444	0.364089	0.0694707	4.99721e-12	47.6881
myelodysplastic syndrome	genus.LachnospiraceaeNK4A136group.id.11319.summary	rs830834	T	C	T	C	0.402643	-0.00901653	0.182312	4	0.0143095	0.528623	0.0821317	9.46703e-07	24.0336
myelodysplastic syndrome	genus.RuminococcaceaeUCG003.id.11361.summary	rs10974944	G	C	G	C	0.515859	-0.000916055	0.254746	9	0.0133359	0.945236	0.0741502	3.4774e-12	48.3991
myelodysplastic syndrome	genus.RuminococcaceaeUCG003.id.11361.summary	rs113385540	C	T	C	T	0.584465	-0.0191242	0.0691562	2	0.0239636	0.424839	0.127493	4.55562e-06	21.0157
myelodysplastic syndrome	genus.RuminococcaceaeUCG003.id.11361.summary	rs12911263	C	T	C	T	0.44935	0.00518791	0.131362	15	0.0184602	0.778686	0.0939006	1.70666e-06	22.8999
myelodysplastic syndrome	genus.RuminococcaceaeUCG003.id.11361.summary	rs1554857	A	G	A	G	0.333689	-0.0180021	0.301719	11	0.0126794	0.155668	0.0681553	9.78024e-07	23.9709
myelodysplastic syndrome	genus.RuminococcaceaeUCG003.id.11361.summary	rs4787804	C	G	C	G	0.4046	-0.0377505	0.157618	16	0.0162176	0.0199255	0.0871339	3.42671e-06	21.5614
myelodysplastic syndrome	genus.RuminococcaceaeUCG003.id.11361.summary	rs7705526	A	C	A	C	0.479741	-0.0147336	0.32193	5	0.0127436	0.247615	0.0694707	4.99721e-12	47.6881
myelodysplastic syndrome	genus.RuminococcaceaeUCG003.id.11361.summary	rs830834	T	C	T	C	0.402643	0.00956322	0.182312	4	0.0156681	0.541623	0.0821317	9.46703e-07	24.0336
myelodysplastic syndrome	order.Clostridiales.id.1863.summary	rs10974944	G	C	G	C	0.515859	-0.0201481	0.254746	9	0.0118225	0.0883421	0.0741502	3.4774e-12	48.3991
myelodysplastic syndrome	order.Clostridiales.id.1863.summary	rs113385540	C	T	C	T	0.584465	-0.0110166	0.0691562	2	0.0213069	0.605126	0.127493	4.55562e-06	21.0157
myelodysplastic syndrome	order.Clostridiales.id.1863.summary	rs12911263	C	T	C	T	0.44935	-0.023583	0.131362	15	0.0163428	0.149016	0.0939006	1.70666e-06	22.8999
myelodysplastic syndrome	order.Clostridiales.id.1863.summary	rs1554857	A	G	A	G	0.333689	-0.00560979	0.301719	11	0.0112483	0.617976	0.0681553	9.78024e-07	23.9709
myelodysplastic syndrome	order.Clostridiales.id.1863.summary	rs4787804	C	G	C	G	0.4046	-0.0101652	0.157618	16	0.014381	0.47966	0.0871339	3.42671e-06	21.5614
myelodysplastic syndrome	order.Clostridiales.id.1863.summary	rs7705526	A	C	A	C	0.479741	-0.00753641	0.32193	5	0.0112884	0.504374	0.0694707	4.99721e-12	47.6881
myelodysplastic syndrome	order.Clostridiales.id.1863.summary	rs830834	T	C	T	C	0.402643	-0.00128802	0.182312	4	0.0138762	0.926045	0.0821317	9.46703e-07	24.0336

## Sheet: Table S3a
Table S3a. Instrumental variables associated with immune cell traits in the Mendelian randomization analyses
Only genetic instruments for the inference of causal effects are shown. The table shows the results after using harmonise_data function in TwoSampleMR paclage. F statistic: (β.exposure/se.exposure)^2.
ID	Immune cell	SNP	effect_allele.exposure	other_allele.exposure	effect_allele.outcome	other_allele.outcome	beta.exposure	beta.outcome	eaf.exposure	eaf.outcome	se.outcome	pval.outcome	chr.exposure	pos.exposure	samplesize.exposure	se.exposure	pval.exposure	F statistic
ebi-a-GCST90001411	IgD+ CD24+ B cell	rs11134931	A	G	A	G	-0.1214	0.0956537	0.6924	0.612569	0.06414	0.135876	5	175234476	3657	0.02723	8.45999e-06	19.8766
ebi-a-GCST90001411	IgD+ CD24+ B cell	rs112570989	T	C	T	C	-0.4808	0.0840703	0.0149	0.0194097	0.224643	0.708226	12	2866164	3657	0.1031	3.23601e-06	21.7476
ebi-a-GCST90001411	IgD+ CD24+ B cell	rs12874404	G	A	G	A	0.1313	-0.0902906	0.3257	0.0534559	0.137954	0.512792	13	108993494	3657	0.027	1.20301e-06	23.6484
ebi-a-GCST90001411	IgD+ CD24+ B cell	rs144479315	T	A	T	A	0.2862	0.0183502	0.0418	0.0205068	0.221122	0.933862	18	23575118	3657	0.06339	6.54395e-06	20.3844
ebi-a-GCST90001411	IgD+ CD24+ B cell	rs145371905	T	G	T	G	0.4126	0.00782258	0.0194	0.0116522	0.290377	0.978508	13	70325772	3657	0.09065	5.50402e-06	20.7168
ebi-a-GCST90001411	IgD+ CD24+ B cell	rs147867176	T	A	T	A	-0.2834	0.356845	0.0418	0.0144641	0.261951	0.173116	6	169106376	3657	0.06299	7.04693e-06	20.2421
ebi-a-GCST90001411	IgD+ CD24+ B cell	rs17256322	A	T	A	T	0.1207	-0.0416544	0.3234	0.374807	0.0642088	0.51651	16	4127619	3657	0.02634	4.73097e-06	20.9982
ebi-a-GCST90001411	IgD+ CD24+ B cell	rs34418535	G	A	G	A	0.4368	-0.0675309	0.064	0.117176	0.0961288	0.482364	6	32553200	3657	0.09069	1.52398e-06	23.1978
ebi-a-GCST90001411	IgD+ CD24+ B cell	rs35130455	A	T	A	T	-0.1204	-0.0590022	0.704	0.722116	0.0694125	0.395312	14	93256694	3657	0.02707	9.00306e-06	19.7823
ebi-a-GCST90001411	IgD+ CD24+ B cell	rs45575344	C	T	C	T	-0.1674	0.0832916	0.1333	0.155447	0.0858077	0.331709	6	133003242	3657	0.0367	5.27898e-06	20.8055
ebi-a-GCST90001411	IgD+ CD24+ B cell	rs45608038	G	A	G	A	0.2797	-0.078577	0.0421	0.0134883	0.268898	0.77012	2	73679013	3657	0.063	9.25295e-06	19.7108
ebi-a-GCST90001411	IgD+ CD24+ B cell	rs62562996	A	G	A	G	-0.4312	-0.311054	0.0172	0.0290065	0.185426	0.0934425	9	21576571	3657	0.09145	2.51102e-06	22.2326
ebi-a-GCST90001411	IgD+ CD24+ B cell	rs6781675	C	G	C	G	0.3685	0.0163282	0.0235	0.0116762	0.292905	0.955544	3	4408435	3657	0.08216	7.49307e-06	20.1166
ebi-a-GCST90001411	IgD+ CD24+ B cell	rs7457479	C	T	C	T	-0.1289	0.0942825	0.2762	0.33387	0.0658833	0.152415	7	66493985	3657	0.02875	7.625e-06	20.1016
ebi-a-GCST90001411	IgD+ CD24+ B cell	rs75766272	T	C	T	C	-0.4552	0.26876	0.0201	0.0235442	0.204221	0.188165	1	8009985	3657	0.08737	1.99402e-07	27.1444
ebi-a-GCST90001411	IgD+ CD24+ B cell	rs76477280	G	A	G	A	0.4747	-0.496969	0.0206	0.00198109	0.712888	0.485727	13	50147180	3657	0.08918	1.07999e-07	28.3337
ebi-a-GCST90001411	IgD+ CD24+ B cell	rs77762131	C	G	C	G	0.2816	0.223565	0.045	0.0175667	0.237764	0.347073	14	96205838	3657	0.05855	1.567e-06	23.1319
ebi-a-GCST90001411	IgD+ CD24+ B cell	rs78269238	T	C	T	C	0.2453	-0.205626	0.0582	0.025523	0.19772	0.298348	14	65673804	3657	0.05457	7.14595e-06	20.2063
ebi-a-GCST90001411	IgD+ CD24+ B cell	rs7988851	T	C	T	C	-0.1353	0.0686789	0.3266	0.386988	0.0640048	0.283258	13	51367583	3657	0.02683	4.79204e-07	25.4305
ebi-a-GCST90001411	IgD+ CD24+ B cell	rs9369326	C	T	C	T	-0.1237	0.157108	0.3121	0.42822	0.0631607	0.0128671	6	42013868	3657	0.02675	3.92103e-06	21.3841
ebi-a-GCST90001456	CD11c+ HLA DR++ monocyte AC	rs112353331	T	C	T	C	-0.4377	0.329493	0.0197	0.0224226	0.208908	0.114746	13	100594821	3019	0.09729	7.07995e-06	20.2403
ebi-a-GCST90001456	CD11c+ HLA DR++ monocyte AC	rs116484930	T	C	T	C	1.839	-0.361609	0.0012	0.0045253	0.465457	0.437224	1	76985141	3019	0.4029	5.22601e-06	20.8338
ebi-a-GCST90001456	CD11c+ HLA DR++ monocyte AC	rs117545845	T	C	T	C	0.189	-0.0542171	0.1211	0.0949339	0.108908	0.618608	22	25622885	3019	0.04018	2.678e-06	22.126
ebi-a-GCST90001456	CD11c+ HLA DR++ monocyte AC	rs12277397	T	G	T	G	0.1863	-0.0130131	0.1179	0.109299	0.0999949	0.896457	11	134569102	3019	0.04033	4e-06	21.3388
ebi-a-GCST90001456	CD11c+ HLA DR++ monocyte AC	rs148420500	A	G	A	G	-0.4097	0.337284	0.0209	0.0335209	0.173106	0.0513645	13	76034172	3019	0.091	6.96996e-06	20.2698
ebi-a-GCST90001456	CD11c+ HLA DR++ monocyte AC	rs151194174	A	G	A	G	-0.3754	-0.151253	0.0305	0.0184304	0.232655	0.515616	7	20995778	3019	0.07868	1.91898e-06	22.7646
ebi-a-GCST90001456	CD11c+ HLA DR++ monocyte AC	rs2295270	A	G	A	G	0.1631	-0.102251	0.19	0.0687969	0.122704	0.404669	6	47216562	3019	0.03419	1.91898e-06	22.7567
ebi-a-GCST90001456	CD11c+ HLA DR++ monocyte AC	rs2404849	G	T	G	T	0.1466	0.0364088	0.7464	0.877976	0.0990126	0.713083	1	224272792	3019	0.03065	1.79602e-06	22.8774
ebi-a-GCST90001456	CD11c+ HLA DR++ monocyte AC	rs2587473	T	C	T	C	-0.1584	0.00231106	0.2433	0.284339	0.0692381	0.973373	10	72515785	3019	0.03131	4.46601e-07	25.5944
ebi-a-GCST90001456	CD11c+ HLA DR++ monocyte AC	rs506388	G	T	G	T	0.1258	-0.0725484	0.632	0.573592	0.0629447	0.249086	1	229571061	3019	0.02806	7.66408e-06	20.0995
ebi-a-GCST90001456	CD11c+ HLA DR++ monocyte AC	rs55651060	T	G	T	G	-0.5072	0.0869944	0.0157	0.0116789	0.29151	0.765377	6	67292748	3019	0.1058	1.71498e-06	22.982
ebi-a-GCST90001456	CD11c+ HLA DR++ monocyte AC	rs56186608	T	C	T	C	-0.1271	0.0169758	0.3741	0.331001	0.066732	0.799197	1	45056124	3019	0.02801	5.88803e-06	20.5904
ebi-a-GCST90001456	CD11c+ HLA DR++ monocyte AC	rs561934182	G	C	G	C	1.163	0.33244	0.0035	0.00970061	0.322155	0.302107	1	103631826	3019	0.2505	3.61302e-06	21.5548
ebi-a-GCST90001456	CD11c+ HLA DR++ monocyte AC	rs6808893	T	C	T	C	-0.1285	0.0394529	0.5711	0.511425	0.0632914	0.533053	3	188133439	3019	0.02714	2.31201e-06	22.4175
ebi-a-GCST90001456	CD11c+ HLA DR++ monocyte AC	rs72660177	T	C	T	C	-0.198	0.0694393	0.1017	0.0853641	0.114129	0.542904	1	34019363	3019	0.04402	7.13806e-06	20.2316
ebi-a-GCST90001456	CD11c+ HLA DR++ monocyte AC	rs74610143	T	C	T	C	0.5811	-0.334123	0.0124	0.0255923	0.19782	0.0912148	3	172744541	3019	0.1256	3.83902e-06	21.4054
ebi-a-GCST90001456	CD11c+ HLA DR++ monocyte AC	rs76376209	T	C	T	C	-0.1651	0.125176	0.1423	0.120677	0.0955043	0.189963	17	35215045	3019	0.03714	9.12809e-06	19.7611
ebi-a-GCST90001456	CD11c+ HLA DR++ monocyte AC	rs9894233	A	T	A	T	-0.3853	0.146707	0.0268	0.0322313	0.177956	0.40971	17	45778747	3019	0.08638	8.46896e-06	19.8963
ebi-a-GCST90001458	Myeloid Dendritic Cell AC	rs10746769	C	T	C	T	-0.1438	-0.0590988	0.8078	0.713166	0.0699597	0.398248	9	88374754	3387	0.03219	8.21391e-06	19.9561
ebi-a-GCST90001458	Myeloid Dendritic Cell AC	rs10763776	A	T	A	T	-0.1158	0.0174224	0.428	0.269243	0.0700218	0.803505	10	30413417	3387	0.02585	7.76104e-06	20.0676
ebi-a-GCST90001458	Myeloid Dendritic Cell AC	rs115389169	T	C	T	C	-0.5608	0.0166554	0.0118	0.018972	0.228666	0.941936	3	1981195	3387	0.1242	6.54305e-06	20.3879
ebi-a-GCST90001458	Myeloid Dendritic Cell AC	rs115805162	T	C	T	C	-0.2265	0.0346913	0.2083	0.0563041	0.13563	0.798122	1	161410253	3387	0.03229	2.75296e-12	49.204
ebi-a-GCST90001458	Myeloid Dendritic Cell AC	rs138949944	T	C	T	C	-1.325	-0.304103	0.0018	0.00973161	0.319016	0.340462	9	21870164	3387	0.2906	5.28701e-06	20.7893
ebi-a-GCST90001458	Myeloid Dendritic Cell AC	rs141320646	A	G	A	G	0.8749	-0.548245	0.005	0.00647662	0.392188	0.162139	1	73622958	3387	0.1843	2.14501e-06	22.5354
ebi-a-GCST90001458	Myeloid Dendritic Cell AC	rs142472859	C	T	C	T	0.7935	0.208278	0.0061	0.0167255	0.243141	0.391656	2	40026310	3387	0.1634	1.25401e-06	23.5825
ebi-a-GCST90001458	Myeloid Dendritic Cell AC	rs147678401	A	G	A	G	0.319	0.110131	0.0437	0.0697152	0.122635	0.369165	1	161035780	3387	0.06262	3.69199e-07	25.9511
ebi-a-GCST90001458	Myeloid Dendritic Cell AC	rs147711004	A	G	A	G	-1.922	-0.254946	0.0009	0.0334535	0.173344	0.141358	19	45337918	3387	0.4296	7.94493e-06	20.016
ebi-a-GCST90001458	Myeloid Dendritic Cell AC	rs1664690	T	A	T	A	0.1978	0.191304	0.9117	0.88842	0.098999	0.053312	19	4079922	3387	0.04469	9.85099e-06	19.5899
ebi-a-GCST90001458	Myeloid Dendritic Cell AC	rs16938204	T	C	T	C	0.1297	0.0379885	0.2938	0.284271	0.0690622	0.582277	8	73348626	3387	0.02755	2.60898e-06	22.1634
ebi-a-GCST90001458	Myeloid Dendritic Cell AC	rs17017403	C	T	C	T	-0.2007	-0.0293349	0.0977	0.0815058	0.113221	0.795562	2	112435483	3387	0.04301	3.18002e-06	21.7749
ebi-a-GCST90001458	Myeloid Dendritic Cell AC	rs17036497	T	C	T	C	-0.4793	-0.372611	0.0136	0.0225056	0.208794	0.0743277	4	106927356	3387	0.1065	6.98393e-06	20.2542
ebi-a-GCST90001458	Myeloid Dendritic Cell AC	rs17711429	G	A	G	A	0.3915	0.443129	0.0214	0.0155884	0.252007	0.07868	11	34866130	3387	0.08829	9.54707e-06	19.6626
ebi-a-GCST90001458	Myeloid Dendritic Cell AC	rs206131	T	C	T	C	-0.1238	-0.00116393	0.3106	0.172243	0.0819996	0.988675	13	32875763	3387	0.02757	7.34294e-06	20.1636
ebi-a-GCST90001458	Myeloid Dendritic Cell AC	rs4681269	G	A	G	A	-0.1157	-0.0206348	0.4244	0.28692	0.0689839	0.764845	3	145530567	3387	0.02587	7.97003e-06	20.002
ebi-a-GCST90001458	Myeloid Dendritic Cell AC	rs569911	C	T	C	T	0.1529	0.0377204	0.4349	0.445215	0.0624624	0.545917	1	160798209	3387	0.02614	5.432e-09	34.214
ebi-a-GCST90001458	Myeloid Dendritic Cell AC	rs71632979	G	A	G	A	0.6546	0.00970085	0.2449	0.116377	0.0969305	0.92028	1	161526397	3387	0.02797	2.29087e-112	547.731
ebi-a-GCST90001458	Myeloid Dendritic Cell AC	rs72794768	A	C	A	C	0.5531	-0.111781	0.012	0.0117173	0.287317	0.697239	2	40472950	3387	0.1168	2.27002e-06	22.4244
ebi-a-GCST90001458	Myeloid Dendritic Cell AC	rs76168011	G	C	G	C	-0.8214	0.342147	0.0049	0.0145694	0.260621	0.189245	7	4372544	3387	0.1815	6.25101e-06	20.4812
ebi-a-GCST90001458	Myeloid Dendritic Cell AC	rs79275634	A	G	A	G	0.574	0.0276411	0.0106	0.0242041	0.201288	0.890777	5	112543958	3387	0.1265	5.90704e-06	20.5894
ebi-a-GCST90001583	Monocyte AC	rs10192574	C	A	C	A	-0.1122	-0.00665433	0.4555	0.262971	0.0708549	0.925177	2	56278216	3629	0.02464	5.40705e-06	20.735
ebi-a-GCST90001583	Monocyte AC	rs11061521	A	C	A	C	0.1409	-0.0267928	0.1962	0.190418	0.07927	0.735367	12	131900390	3629	0.02965	2.1e-06	22.5825
ebi-a-GCST90001583	Monocyte AC	rs11177104	A	G	A	G	-0.6011	-0.0335832	0.0076	0.031806	0.176888	0.849422	12	68605883	3629	0.1352	9.07695e-06	19.767
ebi-a-GCST90001583	Monocyte AC	rs115451299	C	T	C	T	-1.305	-0.361448	0.0018	0.0180172	0.234136	0.122647	1	110012633	3629	0.2683	1.185e-06	23.6581
ebi-a-GCST90001583	Monocyte AC	rs116981568	T	C	T	C	0.2687	-0.146003	0.0477	0.0334848	0.172301	0.39679	13	28964708	3629	0.05573	1.47999e-06	23.2465
ebi-a-GCST90001583	Monocyte AC	rs12346499	T	C	T	C	-0.1378	-0.0582693	0.5233	0.520016	0.0624615	0.35088	9	113902881	3629	0.0244	1.76799e-08	31.8947
ebi-a-GCST90001583	Monocyte AC	rs1249347	G	C	G	C	-0.1399	-0.0524075	0.1795	0.160065	0.084576	0.535488	10	28612860	3629	0.03152	9.30894e-06	19.6999
ebi-a-GCST90001583	Monocyte AC	rs12501003	G	A	G	A	0.1594	0.0302534	0.1674	0.0757259	0.117314	0.796497	4	92510918	3629	0.03191	6.17007e-07	24.953
ebi-a-GCST90001583	Monocyte AC	rs1375493	A	G	A	G	0.127	-0.0428454	0.3781	0.5571	0.06295	0.496109	2	182323766	3629	0.02481	3.264e-07	26.2032
ebi-a-GCST90001583	Monocyte AC	rs139761995	T	C	T	C	0.8181	0.239261	0.0047	0.0169915	0.24402	0.326841	11	36967796	3629	0.1798	5.56904e-06	20.703
ebi-a-GCST90001583	Monocyte AC	rs142584082	G	A	G	A	1.359	1.12139	0.0015	0.00455375	0.461774	0.0151641	14	98059388	3629	0.2946	4.08997e-06	21.2801
ebi-a-GCST90001583	Monocyte AC	rs145530955	T	C	T	C	-0.332	-0.359876	0.0285	0.0380803	0.162105	0.0264175	7	65604757	3629	0.07238	4.65104e-06	21.0397
ebi-a-GCST90001583	Monocyte AC	rs150649461	C	G	C	G	0.3032	-0.0935146	0.0459	0.0128971	0.276285	0.735007	1	92925654	3629	0.06381	2.08901e-06	22.5778
ebi-a-GCST90001583	Monocyte AC	rs183716470	G	T	G	T	-0.2002	0.141133	0.081	0.0292259	0.185621	0.447059	3	81299703	3629	0.04522	9.80189e-06	19.6005
ebi-a-GCST90001583	Monocyte AC	rs1896857	G	A	G	A	0.1482	-0.0112877	0.1736	0.351183	0.0649913	0.862117	2	198164530	3629	0.03176	3.16301e-06	21.7739
ebi-a-GCST90001583	Monocyte AC	rs189962728	C	T	C	T	-2.819	-0.360137	0.0004	0.0177412	0.23505	0.12548	4	58124445	3629	0.5658	6.57295e-07	24.8236
ebi-a-GCST90001583	Monocyte AC	rs2120231	G	T	G	T	-0.1189	0.00831567	0.5141	0.502743	0.0631114	0.895173	17	1015996	3629	0.02416	8.9121e-07	24.2198
ebi-a-GCST90001583	Monocyte AC	rs2541899	T	C	T	C	0.1356	-0.0027744	0.8002	0.759238	0.0738593	0.970036	7	35423859	3629	0.02947	4.35502e-06	21.1719
ebi-a-GCST90001583	Monocyte AC	rs28437286	G	A	G	A	-0.361	-0.26396	0.0222	0.0173902	0.241315	0.274025	21	43063279	3629	0.08146	9.64095e-06	19.6393
ebi-a-GCST90001583	Monocyte AC	rs28648481	T	A	T	A	1.306	0.246261	0.0017	0.0107914	0.29975	0.411332	14	97964046	3629	0.287	5.48302e-06	20.7073
ebi-a-GCST90001583	Monocyte AC	rs445	T	C	T	C	-0.1523	0.0608101	0.1941	0.0953724	0.105879	0.56574	7	92408370	3629	0.03005	4.25402e-07	25.6869
ebi-a-GCST90001583	Monocyte AC	rs55971447	T	C	T	C	-0.1319	0.00492184	0.2392	0.117663	0.0960709	0.959141	1	161515326	3629	0.02885	5.01903e-06	20.9025
ebi-a-GCST90001583	Monocyte AC	rs6708174	C	T	C	T	-0.1359	-0.0543773	0.2001	0.349128	0.0651514	0.403926	2	134344243	3629	0.02999	6.01797e-06	20.5346
ebi-a-GCST90001583	Monocyte AC	rs75791731	T	G	T	G	-0.2237	0.122986	0.0778	0.0802491	0.114411	0.2824	8	135163467	3629	0.04488	6.485e-07	24.8443
ebi-a-GCST90001583	Monocyte AC	rs77765378	C	G	C	G	0.2863	0.408741	0.0361	0.0225149	0.208531	0.0499841	8	77490437	3629	0.06456	9.51196e-06	19.666
ebi-a-GCST90001583	Monocyte AC	rs78805826	A	T	A	T	0.362	0.00505236	0.0263	0.028031	0.188709	0.978641	8	49196586	3629	0.07803	3.62502e-06	21.5226
ebi-a-GCST90001583	Monocyte AC	rs9599503	C	T	C	T	-0.1213	0.103104	0.2827	0.138286	0.0910078	0.257249	13	35314819	3629	0.02663	5.35797e-06	20.7481
ebi-a-GCST90001606	CD4+ T cell %leukocyte	rs112782656	A	G	A	G	-0.3174	-0.234264	0.0288	0.0198971	0.221903	0.291104	19	57486015	3668	0.07133	8.88894e-06	19.8002
ebi-a-GCST90001606	CD4+ T cell %leukocyte	rs114905473	C	T	C	T	-0.2375	-0.0791148	0.0589	0.0594626	0.132376	0.550071	4	111370027	3668	0.05181	4.689e-06	21.0136
ebi-a-GCST90001606	CD4+ T cell %leukocyte	rs116160694	C	T	C	T	0.6955	0.040942	0.0067	0.0175269	0.236177	0.862374	6	67354817	3668	0.1503	3.819e-06	21.4129
ebi-a-GCST90001606	CD4+ T cell %leukocyte	rs118114356	T	G	T	G	0.4689	0.360722	0.0123	0.0309048	0.180363	0.0455021	6	162243723	3668	0.1054	8.96603e-06	19.7915
ebi-a-GCST90001606	CD4+ T cell %leukocyte	rs13210358	T	C	T	C	-0.3968	-0.159005	0.0315	0.017355	0.238939	0.505754	6	102272234	3668	0.07123	2.72603e-08	31.0325
ebi-a-GCST90001606	CD4+ T cell %leukocyte	rs168003	G	A	G	A	-0.8014	-0.121884	0.0046	0.0185486	0.23096	0.597688	10	20133549	3668	0.18	8.75105e-06	19.8223
ebi-a-GCST90001606	CD4+ T cell %leukocyte	rs17520378	C	G	C	G	0.1981	0.0822415	0.0852	0.208183	0.0763246	0.281247	15	50900606	3668	0.0444	8.40698e-06	19.9069
ebi-a-GCST90001606	CD4+ T cell %leukocyte	rs1830888	A	C	A	C	0.1268	0.0253324	0.2867	0.275662	0.0699698	0.717316	10	45339904	3668	0.02751	4.18398e-06	21.245
ebi-a-GCST90001606	CD4+ T cell %leukocyte	rs2003177	G	A	G	A	0.1408	0.0683406	0.1831	0.327219	0.066339	0.302929	11	87066709	3668	0.03172	9.33405e-06	19.7033
ebi-a-GCST90001606	CD4+ T cell %leukocyte	rs56157148	G	T	G	T	0.1421	0.027513	0.1574	0.193272	0.0792778	0.728557	9	138662360	3668	0.0321	9.88007e-06	19.5965
ebi-a-GCST90001606	CD4+ T cell %leukocyte	rs59571548	C	T	C	T	0.8424	0.338703	0.0045	0.0144393	0.259865	0.192444	10	130289895	3668	0.1818	3.72503e-06	21.4708
ebi-a-GCST90001606	CD4+ T cell %leukocyte	rs60704551	C	A	C	A	0.5316	-0.175209	0.0106	0.0154599	0.25409	0.490475	1	14791436	3668	0.1191	8.35892e-06	19.9226
ebi-a-GCST90001606	CD4+ T cell %leukocyte	rs62048802	G	A	G	A	0.1177	-0.0565853	0.3768	0.321119	0.0675531	0.402232	16	84703205	3668	0.02457	1.738e-06	22.9479
ebi-a-GCST90001606	CD4+ T cell %leukocyte	rs798726	C	T	C	T	-0.1399	-0.150312	0.7814	0.812227	0.079815	0.0596668	4	1685211	3668	0.02944	2.09199e-06	22.5819
ebi-a-GCST90001606	CD4+ T cell %leukocyte	rs912657	G	A	G	A	0.123	-0.0345733	0.7411	0.705098	0.0688439	0.615528	13	22369133	3668	0.02749	7.87898e-06	20.0198
ebi-a-GCST90001610	CD4+ CD8dim T cell %lymphocyte	rs10858526	A	C	A	C	-0.1117	0.198907	0.5018	0.567156	0.0631725	0.00164034	12	87312997	3668	0.02458	5.65002e-06	20.6511
ebi-a-GCST90001610	CD4+ CD8dim T cell %lymphocyte	rs10880825	A	C	A	C	0.1156	-0.0558665	0.4475	0.379251	0.0647432	0.388196	12	45991896	3668	0.02452	2.52302e-06	22.2267
ebi-a-GCST90001610	CD4+ CD8dim T cell %lymphocyte	rs111693583	T	C	T	C	0.1223	-0.069146	0.4027	0.381322	0.0638892	0.279129	16	28583610	3668	0.02654	4.16102e-06	21.2349
ebi-a-GCST90001610	CD4+ CD8dim T cell %lymphocyte	rs147195040	A	G	A	G	0.2782	-0.311318	0.0369	0.0151282	0.253806	0.219975	3	196485831	3668	0.0623	8.23607e-06	19.9406
ebi-a-GCST90001610	CD4+ CD8dim T cell %lymphocyte	rs149551255	C	A	C	A	0.8104	-0.0963744	0.0045	0.0151332	0.256732	0.707371	8	68301618	3668	0.1808	7.61307e-06	20.091
ebi-a-GCST90001610	CD4+ CD8dim T cell %lymphocyte	rs150052968	C	T	C	T	0.1444	-0.0281784	0.2531	0.292913	0.0704436	0.689146	3	42512599	3668	0.02982	1.33101e-06	23.4487
ebi-a-GCST90001610	CD4+ CD8dim T cell %lymphocyte	rs150339178	T	C	T	C	-0.299	-0.17977	0.0496	0.013132	0.274854	0.513075	2	85647906	3668	0.05744	2.04602e-07	27.0965
ebi-a-GCST90001610	CD4+ CD8dim T cell %lymphocyte	rs17530643	G	A	G	A	0.138	-0.0141901	0.1895	0.0938178	0.112047	0.899222	1	83469264	3668	0.03106	9.1199e-06	19.7404
ebi-a-GCST90001610	CD4+ CD8dim T cell %lymphocyte	rs2338695	T	C	T	C	0.1116	-0.098021	0.4009	0.290945	0.0682637	0.151026	8	90257990	3668	0.02495	7.89805e-06	20.0072
ebi-a-GCST90001610	CD4+ CD8dim T cell %lymphocyte	rs2816843	G	A	G	A	0.1599	-0.0708713	0.208	0.283603	0.0688619	0.303395	1	90384101	3668	0.03009	1.14501e-07	28.2392
ebi-a-GCST90001610	CD4+ CD8dim T cell %lymphocyte	rs28521508	G	A	G	A	-0.119	0.0457535	0.3212	0.479781	0.0628561	0.466669	15	84131989	3668	0.02626	6.03101e-06	20.5355
ebi-a-GCST90001610	CD4+ CD8dim T cell %lymphocyte	rs35290870	C	G	C	G	-0.3858	0.079358	0.1948	0.254191	0.0715702	0.26751	2	87023103	3668	0.03024	1.7049e-36	162.765
ebi-a-GCST90001610	CD4+ CD8dim T cell %lymphocyte	rs4833069	T	C	T	C	-0.5696	0.0490552	0.9907	0.986969	0.272272	0.857019	4	36081878	3668	0.1283	9.24698e-06	19.71
ebi-a-GCST90001610	CD4+ CD8dim T cell %lymphocyte	rs4959028	G	A	G	A	0.2877	0.0779197	0.2297	0.0448682	0.149938	0.603287	6	32383138	3668	0.03253	1.40702e-18	78.2189
ebi-a-GCST90001610	CD4+ CD8dim T cell %lymphocyte	rs511713	A	G	A	G	0.114	-0.097958	0.5162	0.286539	0.0687212	0.15403	11	128099099	3668	0.02453	3.46497e-06	21.5981
ebi-a-GCST90001610	CD4+ CD8dim T cell %lymphocyte	rs66907047	C	T	C	T	0.2386	-0.304771	0.0543	0.0253829	0.200937	0.12933	10	26886249	3668	0.0539	9.89396e-06	19.5958
ebi-a-GCST90001610	CD4+ CD8dim T cell %lymphocyte	rs6870700	T	G	T	G	0.3761	0.0129757	0.0213	0.0257232	0.196164	0.947261	5	86468013	3668	0.08411	7.97609e-06	19.9945
ebi-a-GCST90001610	CD4+ CD8dim T cell %lymphocyte	rs755884	G	C	G	C	0.1278	-0.00795749	0.2358	0.277189	0.0693695	0.908674	6	160524578	3668	0.02878	9.28902e-06	19.7188
ebi-a-GCST90001610	CD4+ CD8dim T cell %lymphocyte	rs78510378	G	A	G	A	0.2039	0.00820713	0.0998	0.0717252	0.123459	0.946998	7	154998925	3668	0.04066	5.58097e-07	25.1478
ebi-a-GCST90001610	CD4+ CD8dim T cell %lymphocyte	rs79131379	A	G	A	G	0.2491	0.111109	0.0687	0.0846908	0.111616	0.319515	6	33133040	3668	0.04987	6.16098e-07	24.9499
ebi-a-GCST90001610	CD4+ CD8dim T cell %lymphocyte	rs903881	T	C	T	C	-0.1247	-0.0349087	0.3138	0.171942	0.0844996	0.679517	16	16206042	3668	0.02641	2.427e-06	22.2944
ebi-a-GCST90001611	CD4+ CD8dim T cell %leukocyte	rs10858526	A	C	A	C	-0.116	0.198907	0.5018	0.567156	0.0631725	0.00164034	12	87312997	3668	0.02467	2.65999e-06	22.1094
ebi-a-GCST90001611	CD4+ CD8dim T cell %leukocyte	rs10880825	A	C	A	C	0.1141	-0.0558665	0.4475	0.379251	0.0647432	0.388196	12	45991896	3668	0.02461	3.66902e-06	21.4955
ebi-a-GCST90001611	CD4+ CD8dim T cell %leukocyte	rs111693583	T	C	T	C	0.1211	-0.069146	0.4027	0.381322	0.0638892	0.279129	16	28583610	3668	0.02664	5.63106e-06	20.6643
ebi-a-GCST90001611	CD4+ CD8dim T cell %leukocyte	rs114200183	T	C	T	C	-0.2017	-0.0302902	0.0879	0.043686	0.152021	0.842067	2	97350229	3668	0.0443	5.49301e-06	20.7302
ebi-a-GCST90001611	CD4+ CD8dim T cell %leukocyte	rs150052968	C	T	C	T	0.1477	-0.0281784	0.2531	0.292913	0.0704436	0.689146	3	42512599	3668	0.02993	8.41105e-07	24.3527
ebi-a-GCST90001611	CD4+ CD8dim T cell %leukocyte	rs150339178	T	C	T	C	-0.3086	-0.17977	0.0496	0.013132	0.274854	0.513075	2	85647906	3668	0.05764	9.122e-08	28.6645
ebi-a-GCST90001611	CD4+ CD8dim T cell %leukocyte	rs17530643	G	A	G	A	0.1391	-0.0141901	0.1895	0.0938178	0.112047	0.899222	1	83469264	3668	0.03118	8.41105e-06	19.9022
ebi-a-GCST90001611	CD4+ CD8dim T cell %leukocyte	rs2801996	C	T	C	T	0.165	-0.0655913	0.1951	0.279068	0.0696854	0.346577	1	90372717	3668	0.03104	1.13099e-07	28.2569
ebi-a-GCST90001611	CD4+ CD8dim T cell %leukocyte	rs28521508	G	A	G	A	-0.1187	0.0457535	0.3212	0.479781	0.0628561	0.466669	15	84131989	3668	0.02636	6.84305e-06	20.2773
ebi-a-GCST90001611	CD4+ CD8dim T cell %leukocyte	rs35290870	C	G	C	G	-0.3848	0.079358	0.1948	0.254191	0.0715702	0.26751	2	87023103	3668	0.03036	4.76212e-36	160.645
ebi-a-GCST90001611	CD4+ CD8dim T cell %leukocyte	rs4959028	G	A	G	A	0.2689	0.0779197	0.2297	0.0448682	0.149938	0.603287	6	32383138	3668	0.0327	2.72772e-16	67.6217
ebi-a-GCST90001611	CD4+ CD8dim T cell %leukocyte	rs511713	A	G	A	G	0.1163	-0.097958	0.5162	0.286539	0.0687212	0.15403	11	128099099	3668	0.02462	2.40702e-06	22.3143
ebi-a-GCST90001611	CD4+ CD8dim T cell %leukocyte	rs66907047	C	T	C	T	0.255	-0.304771	0.0543	0.0253829	0.200937	0.12933	10	26886249	3668	0.05408	2.50202e-06	22.2335
ebi-a-GCST90001611	CD4+ CD8dim T cell %leukocyte	rs78510378	G	A	G	A	0.2104	0.00820713	0.0998	0.0717252	0.123459	0.946998	7	154998925	3668	0.0408	2.66901e-07	26.5932
ebi-a-GCST90001611	CD4+ CD8dim T cell %leukocyte	rs79131379	A	G	A	G	0.2465	0.111109	0.0687	0.0846908	0.111616	0.319515	6	33133040	3668	0.05006	8.89795e-07	24.2467
ebi-a-GCST90001611	CD4+ CD8dim T cell %leukocyte	rs903881	T	C	T	C	-0.1247	-0.0349087	0.3138	0.171942	0.0844996	0.679517	16	16206042	3668	0.02651	2.629e-06	22.1265
ebi-a-GCST90001636	CD4-CD8- Natural Killer T AC	rs11124150	G	A	G	A	-0.1283	-0.0679909	0.5968	0.653809	0.0655393	0.299547	2	98905012	3652	0.02509	3.32698e-07	26.1488
ebi-a-GCST90001636	CD4-CD8- Natural Killer T AC	rs112708092	T	C	T	C	-0.1625	0.187528	0.1182	0.0719732	0.119885	0.117764	2	236468046	3652	0.03646	8.56308e-06	19.8643
ebi-a-GCST90001636	CD4-CD8- Natural Killer T AC	rs11580805	T	A	T	A	-0.2119	-0.00418399	0.0752	0.101912	0.102323	0.967384	1	56114818	3652	0.04608	4.39896e-06	21.1464
ebi-a-GCST90001636	CD4-CD8- Natural Killer T AC	rs12143791	G	A	G	A	-0.1199	-0.106797	0.3443	0.411319	0.0632966	0.0915554	1	178071170	3652	0.02601	4.19498e-06	21.2499
ebi-a-GCST90001636	CD4-CD8- Natural Killer T AC	rs13108209	A	G	A	G	-0.1282	0.0195979	0.7133	0.701533	0.0682423	0.773974	4	4354607	3652	0.02676	1.726e-06	22.9511
ebi-a-GCST90001636	CD4-CD8- Natural Killer T AC	rs1473232	G	T	G	T	0.1269	0.0566599	0.7555	0.862662	0.0903612	0.530635	2	8498179	3652	0.0282	6.982e-06	20.25
ebi-a-GCST90001636	CD4-CD8- Natural Killer T AC	rs34613828	T	A	T	A	0.2127	0.0796858	0.1952	0.254131	0.0715758	0.265576	2	87022759	3652	0.03071	5.12153e-12	47.9706
ebi-a-GCST90001636	CD4-CD8- Natural Killer T AC	rs4233371	C	G	C	G	0.1473	0.0918216	0.1825	0.103388	0.102427	0.370007	1	161473125	3652	0.03208	4.57004e-06	21.0832
ebi-a-GCST90001636	CD4-CD8- Natural Killer T AC	rs62290986	A	C	A	C	-0.2347	-0.163324	0.0583	0.108947	0.101594	0.107918	3	194467784	3652	0.05212	6.91099e-06	20.2776
ebi-a-GCST90001636	CD4-CD8- Natural Killer T AC	rs6785704	G	A	G	A	-0.1853	-0.183354	0.0904	0.119693	0.100408	0.0678378	3	194020431	3652	0.0416	8.65307e-06	19.841
ebi-a-GCST90001852	CD3 on CD39+ resting CD4 regulatory T cell	rs12215509	A	G	A	G	-0.124	0.0122742	0.5413	0.359005	0.0647509	0.849654	6	16006964	2649	0.02796	9.57503e-06	19.6684
ebi-a-GCST90001852	CD3 on CD39+ resting CD4 regulatory T cell	rs12449842	G	A	G	A	-0.2807	0.173432	0.0532	0.0862817	0.110663	0.117065	17	48077390	2649	0.06279	8.13205e-06	19.985
ebi-a-GCST90001852	CD3 on CD39+ resting CD4 regulatory T cell	rs140395477	G	C	G	C	-1.212	0.239829	0.003	0.00842192	0.336626	0.476187	13	79717709	2649	0.2512	1.47099e-06	23.2791
ebi-a-GCST90001852	CD3 on CD39+ resting CD4 regulatory T cell	rs143008344	T	C	T	C	-0.3477	0.277574	0.034	0.0253467	0.198994	0.16305	3	64946405	2649	0.07625	5.33495e-06	20.7936
ebi-a-GCST90001852	CD3 on CD39+ resting CD4 regulatory T cell	rs145172244	G	A	G	A	-0.3976	-0.23956	0.026	0.00889188	0.331863	0.470378	4	172921509	2649	0.08847	7.28199e-06	20.1976
ebi-a-GCST90001852	CD3 on CD39+ resting CD4 regulatory T cell	rs146187364	C	T	C	T	-0.3739	-0.427546	0.0304	0.00668578	0.381757	0.262738	19	10553511	2649	0.0818	5.09296e-06	20.8932
ebi-a-GCST90001852	CD3 on CD39+ resting CD4 regulatory T cell	rs150879948	G	C	G	C	-1.461	0.216615	0.0017	0.0437433	0.151701	0.153319	6	90475932	2649	0.3293	9.54201e-06	19.6842
ebi-a-GCST90001852	CD3 on CD39+ resting CD4 regulatory T cell	rs16859347	C	T	C	T	0.2106	-0.0305162	0.1166	0.0751225	0.117705	0.795435	1	167603757	2649	0.0431	1.08201e-06	23.876
ebi-a-GCST90001852	CD3 on CD39+ resting CD4 regulatory T cell	rs16921089	T	G	T	G	-0.7337	0.136779	0.0076	0.011025	0.297616	0.645817	9	104759303	2649	0.1616	5.91494e-06	20.6136
ebi-a-GCST90001852	CD3 on CD39+ resting CD4 regulatory T cell	rs16929000	A	T	A	T	0.2475	-0.199405	0.0891	0.0684863	0.127236	0.117067	9	9165321	2649	0.04999	7.87807e-07	24.5123
ebi-a-GCST90001852	CD3 on CD39+ resting CD4 regulatory T cell	rs1723016	C	T	C	T	0.3265	-0.0382136	0.4579	0.410177	0.0629899	0.544075	1	167433056	2649	0.02759	1.56892e-31	140.044
ebi-a-GCST90001852	CD3 on CD39+ resting CD4 regulatory T cell	rs185763975	A	G	A	G	-0.4108	0.0806395	0.0243	0.0124706	0.281101	0.774212	7	30998786	2649	0.09013	5.40095e-06	20.7741
ebi-a-GCST90001852	CD3 on CD39+ resting CD4 regulatory T cell	rs2832129	C	G	C	G	0.1575	0.0640577	0.2055	0.165083	0.0835377	0.443194	21	30275535	2649	0.03425	4.47703e-06	21.1466
ebi-a-GCST90001852	CD3 on CD39+ resting CD4 regulatory T cell	rs55799444	T	C	T	C	-0.1335	0.016664	0.5185	0.559992	0.0623985	0.789425	16	90107716	2649	0.03002	9.01903e-06	19.7761
ebi-a-GCST90001852	CD3 on CD39+ resting CD4 regulatory T cell	rs61874707	A	G	A	G	-1.009	0.00603535	0.0043	0.02777	0.189231	0.974557	10	121310166	2649	0.2109	1.79701e-06	22.8891
ebi-a-GCST90001852	CD3 on CD39+ resting CD4 regulatory T cell	rs704859	C	T	C	T	0.141	0.00300046	0.6574	0.700625	0.0676724	0.964635	1	167500815	2649	0.02902	1.24e-06	23.6071
ebi-a-GCST90001852	CD3 on CD39+ resting CD4 regulatory T cell	rs73001512	G	A	G	A	-0.3578	0.139934	0.0474	0.0312207	0.178253	0.432435	4	174188120	2649	0.06759	1.29399e-07	28.0231
ebi-a-GCST90001852	CD3 on CD39+ resting CD4 regulatory T cell	rs7741756	A	G	A	G	-0.2843	0.0728682	0.0536	0.0940822	0.106499	0.493841	6	118123272	2649	0.06072	2.98202e-06	21.9225
ebi-a-GCST90001852	CD3 on CD39+ resting CD4 regulatory T cell	rs78574867	C	T	C	T	-0.9135	0.419713	0.0047	0.0126811	0.274268	0.125941	11	133249133	2649	0.2032	7.26507e-06	20.2102
ebi-a-GCST90001852	CD3 on CD39+ resting CD4 regulatory T cell	rs79844317	T	C	T	C	-0.3906	0.0558204	0.0257	0.0127839	0.276452	0.839981	10	100127250	2649	0.08768	8.72891e-06	19.8456
ebi-a-GCST90001872	HVEM on naive CD8+ T cell	rs10090960	G	A	G	A	-0.1865	0.0416054	0.4499	0.405712	0.0633951	0.51164	8	136809038	1247	0.04018	3.81804e-06	21.5446
ebi-a-GCST90001872	HVEM on naive CD8+ T cell	rs112421400	T	C	T	C	-0.2471	-0.0349774	0.1997	0.0495613	0.143	0.806768	6	28205826	1247	0.05362	4.47003e-06	21.2369
ebi-a-GCST90001872	HVEM on naive CD8+ T cell	rs118151702	T	C	T	C	0.4464	-0.18072	0.0421	0.0452241	0.149266	0.226001	8	138502532	1247	0.09669	4.292e-06	21.315
ebi-a-GCST90001872	HVEM on naive CD8+ T cell	rs11981290	A	G	A	G	-0.2026	-0.00773379	0.2983	0.258286	0.0714661	0.913824	7	154686456	1247	0.04387	4.27602e-06	21.3277
ebi-a-GCST90001872	HVEM on naive CD8+ T cell	rs12476985	C	T	C	T	0.8901	-0.0884494	0.0112	0.0334613	0.172253	0.607611	2	184183623	1247	0.1957	5.90799e-06	20.6869
ebi-a-GCST90001872	HVEM on naive CD8+ T cell	rs1353750	C	T	C	T	-0.3769	0.055078	0.9395	0.855044	0.0887861	0.535031	12	17510433	1247	0.08324	6.50894e-06	20.5016
ebi-a-GCST90001872	HVEM on naive CD8+ T cell	rs142774716	A	T	A	T	1.213	-0.0299013	0.0052	0.0138739	0.265778	0.910423	1	95096608	1247	0.2652	5.28701e-06	20.9206
ebi-a-GCST90001872	HVEM on naive CD8+ T cell	rs144299393	A	G	A	G	-2.807	-0.356404	0.0012	0.00743404	0.362187	0.325099	13	109533726	1247	0.6024	3.50598e-06	21.7128
ebi-a-GCST90001872	HVEM on naive CD8+ T cell	rs17105684	A	G	A	G	-0.4536	-0.11458	0.0405	0.0260733	0.194949	0.556702	11	106267999	1247	0.09893	4.98104e-06	21.0228
ebi-a-GCST90001872	HVEM on naive CD8+ T cell	rs17532418	A	C	A	C	1.399	-0.311407	0.0044	0.0236204	0.205742	0.130132	7	121741943	1247	0.2937	2.13998e-06	22.6896
ebi-a-GCST90001872	HVEM on naive CD8+ T cell	rs17614093	G	C	G	C	0.1964	-0.040378	0.2915	0.430101	0.0637033	0.526183	17	32509256	1247	0.04379	7.98399e-06	20.1156
ebi-a-GCST90001872	HVEM on naive CD8+ T cell	rs2234161	T	C	T	C	0.2305	0.0523526	0.593	0.497369	0.0620113	0.398534	1	2491205	1247	0.03896	4.24502e-09	35.0029
ebi-a-GCST90001872	HVEM on naive CD8+ T cell	rs2523589	T	G	T	G	0.2311	-0.0885255	0.4743	0.49512	0.0619783	0.153197	6	31327334	1247	0.04267	7.34801e-08	29.3329
ebi-a-GCST90001872	HVEM on naive CD8+ T cell	rs28422844	G	A	G	A	0.5661	0.00248718	0.0257	0.0211338	0.216263	0.990824	1	28831071	1247	0.124	5.44804e-06	20.8422
ebi-a-GCST90001872	HVEM on naive CD8+ T cell	rs2844594	A	G	A	G	-0.276	-0.128102	0.3841	0.192444	0.0798554	0.108677	6	31258393	1247	0.04325	2.44202e-10	40.7236
ebi-a-GCST90001872	HVEM on naive CD8+ T cell	rs28904611	G	A	G	A	0.4581	-0.0815226	0.0481	0.0356632	0.167564	0.626602	8	89243591	1247	0.09597	2.031e-06	22.785
ebi-a-GCST90001872	HVEM on naive CD8+ T cell	rs2964678	T	C	T	C	-0.29	-0.077664	0.1379	0.179675	0.0810786	0.33812	5	116104935	1247	0.05954	1.26e-06	23.7235
ebi-a-GCST90001872	HVEM on naive CD8+ T cell	rs4898532	C	T	C	T	-0.1882	-0.00214153	0.4487	0.468849	0.0623358	0.972594	12	50223579	1247	0.04006	2.92698e-06	22.0708
ebi-a-GCST90001872	HVEM on naive CD8+ T cell	rs524655	G	T	G	T	-1.245	0.185683	0.0064	0.372637	0.0668962	0.00550857	11	107670625	1247	0.2462	4.93401e-07	25.5719
ebi-a-GCST90001872	HVEM on naive CD8+ T cell	rs561768	G	A	G	A	-0.1931	-0.0315568	0.6383	0.76819	0.0736971	0.668508	6	168203927	1247	0.04187	4.40697e-06	21.2696
ebi-a-GCST90001872	HVEM on naive CD8+ T cell	rs73851787	G	A	G	A	0.5851	-0.0894553	0.0237	0.0622318	0.129237	0.488823	4	117567589	1247	0.1309	8.51491e-06	19.9793
ebi-a-GCST90001876	HVEM on Central Memory CD4+ T cell	rs141874683	T	C	T	C	-0.3992	-0.144594	0.0569	0.0304016	0.181218	0.424929	2	5836918	1247	0.0874	5.426e-06	20.8621
ebi-a-GCST90001876	HVEM on Central Memory CD4+ T cell	rs143967899	C	T	C	T	1.68	0.019213	0.0028	0.0199579	0.222462	0.931176	3	33728588	1247	0.3578	2.94401e-06	22.0464
ebi-a-GCST90001876	HVEM on Central Memory CD4+ T cell	rs147981351	A	G	A	G	-0.948	-0.0696983	0.008	0.00746745	0.364568	0.848384	1	3030338	1247	0.2087	6.08303e-06	20.6334
ebi-a-GCST90001876	HVEM on Central Memory CD4+ T cell	rs149830152	C	T	C	T	1.423	-0.422182	0.0048	0.00992159	0.313346	0.177872	2	59392272	1247	0.3016	2.63797e-06	22.2611
ebi-a-GCST90001876	HVEM on Central Memory CD4+ T cell	rs1579540	G	A	G	A	-1.748	0.266252	0.9972	0.96988	0.182395	0.144358	18	49076557	1247	0.364	1.75198e-06	23.0611
ebi-a-GCST90001876	HVEM on Central Memory CD4+ T cell	rs1613049	A	G	A	G	-0.2298	-0.0336303	0.8276	0.855385	0.0904279	0.709965	7	152987872	1247	0.05129	8.11503e-06	20.074
ebi-a-GCST90001876	HVEM on Central Memory CD4+ T cell	rs17542274	A	G	A	G	0.2156	0.0339271	0.2109	0.164669	0.0839432	0.686089	17	32529159	1247	0.0479	7.416e-06	20.2594
ebi-a-GCST90001876	HVEM on Central Memory CD4+ T cell	rs1886730	C	T	C	T	0.2857	0.00899601	0.5778	0.500661	0.0629884	0.886432	1	2488608	1247	0.03841	1.90722e-13	55.3263
ebi-a-GCST90001876	HVEM on Central Memory CD4+ T cell	rs226073	G	A	G	A	-0.1864	0.026163	0.6195	0.729433	0.0700831	0.708915	1	44835020	1247	0.04075	5.26999e-06	20.9236
ebi-a-GCST90001876	HVEM on Central Memory CD4+ T cell	rs2686206	C	T	C	T	0.1867	0.0333111	0.504	0.528127	0.0627558	0.595554	8	11620315	1247	0.04191	9.14008e-06	19.8451
ebi-a-GCST90001876	HVEM on Central Memory CD4+ T cell	rs28367673	C	A	C	A	0.2374	-0.113168	0.2795	0.27014	0.0711521	0.11172	6	31269215	1247	0.04772	7.40491e-07	24.7492
ebi-a-GCST90001876	HVEM on Central Memory CD4+ T cell	rs3772836	A	C	A	C	-0.7453	0.139281	0.0136	0.0379327	0.163659	0.394745	3	124535635	1247	0.1644	6.33097e-06	20.5522
ebi-a-GCST90001876	HVEM on Central Memory CD4+ T cell	rs524655	G	T	G	T	-1.319	0.185683	0.0064	0.372637	0.0668962	0.00550857	11	107670625	1247	0.2449	8.60994e-08	29.0076
ebi-a-GCST90001876	HVEM on Central Memory CD4+ T cell	rs62471910	G	C	G	C	0.2847	-0.0295981	0.1215	0.140618	0.0900825	0.742483	7	154798440	1247	0.06036	2.67301e-06	22.2473
ebi-a-GCST90001876	HVEM on Central Memory CD4+ T cell	rs73449242	T	C	T	C	0.2785	0.0496999	0.1239	0.0642376	0.127404	0.696464	13	24033981	1247	0.06081	5.09601e-06	20.9749
ebi-a-GCST90001876	HVEM on Central Memory CD4+ T cell	rs75432705	C	A	C	A	0.7429	0.135597	0.0148	0.0673099	0.125294	0.27915	20	44951484	1247	0.1654	7.70194e-06	20.1739
ebi-a-GCST90001876	HVEM on Central Memory CD4+ T cell	rs77731409	C	G	C	G	0.4026	-0.187521	0.0513	0.0452944	0.149401	0.209423	14	26718656	1247	0.09075	9.96598e-06	19.6813
ebi-a-GCST90001878	HVEM on Effector Memory CD4+ T cell	rs115176674	G	A	G	A	-0.2329	0.0481331	0.2025	0.193775	0.0807492	0.551121	3	174773888	1247	0.05134	6.25893e-06	20.5791
ebi-a-GCST90001878	HVEM on Effector Memory CD4+ T cell	rs115725884	T	G	T	G	-1.131	0.46428	0.0068	0.0111187	0.294662	0.115109	3	139112247	1247	0.2511	7.305e-06	20.2877
ebi-a-GCST90001878	HVEM on Effector Memory CD4+ T cell	rs116838007	A	G	A	G	0.6668	-0.332717	0.0209	0.0101154	0.311272	0.285116	2	241352278	1247	0.1453	4.88e-06	21.0601
ebi-a-GCST90001878	HVEM on Effector Memory CD4+ T cell	rs11758857	C	T	C	T	-0.4723	0.172914	0.0389	0.0348125	0.169598	0.307942	6	117867335	1247	0.1012	3.38003e-06	21.7809
ebi-a-GCST90001878	HVEM on Effector Memory CD4+ T cell	rs117761782	T	G	T	G	-0.4469	0.526899	0.0517	0.0267073	0.19387	0.00657183	8	22024980	1247	0.09389	2.16601e-06	22.6559
ebi-a-GCST90001878	HVEM on Effector Memory CD4+ T cell	rs12053385	G	C	G	C	-0.2366	0.0551257	0.174	0.16039	0.0855042	0.519113	2	209630745	1247	0.05297	8.64291e-06	19.9512
ebi-a-GCST90001878	HVEM on Effector Memory CD4+ T cell	rs142133424	A	G	A	G	0.9278	-0.014033	0.01	0.0107094	0.301823	0.962916	6	132490260	1247	0.2087	9.54597e-06	19.7635
ebi-a-GCST90001878	HVEM on Effector Memory CD4+ T cell	rs147371997	G	A	G	A	0.9888	-0.282837	0.0096	0.0121105	0.284843	0.320731	19	36235084	1247	0.2139	4.18601e-06	21.3695
ebi-a-GCST90001878	HVEM on Effector Memory CD4+ T cell	rs1772154	T	C	T	C	-0.2144	0.0208442	0.7382	0.77299	0.0741791	0.778712	1	205745932	1247	0.04552	2.76198e-06	22.1843
ebi-a-GCST90001878	HVEM on Effector Memory CD4+ T cell	rs2002586	G	A	G	A	-0.2163	0.038058	0.3492	0.270808	0.0707353	0.590554	2	19497003	1247	0.04097	1.52398e-07	27.8728
ebi-a-GCST90001878	HVEM on Effector Memory CD4+ T cell	rs2182176	A	G	A	G	0.2882	0.0275203	0.5882	0.479566	0.0621472	0.657892	1	2499254	1247	0.03927	3.85567e-13	53.86
ebi-a-GCST90001878	HVEM on Effector Memory CD4+ T cell	rs2959645	T	A	T	A	0.1935	-0.0873554	0.686	0.803101	0.0798423	0.273912	8	99010895	1247	0.04354	9.64895e-06	19.7508
ebi-a-GCST90001878	HVEM on Effector Memory CD4+ T cell	rs4657680	T	C	T	C	-0.1852	-0.0296813	0.5842	0.662777	0.0660866	0.65334	1	167575104	1247	0.04078	6.16098e-06	20.6247
ebi-a-GCST90001878	HVEM on Effector Memory CD4+ T cell	rs4803979	C	T	C	T	-0.2273	0.0729484	0.7971	0.797944	0.0777746	0.348272	19	47040463	1247	0.05006	6.15999e-06	20.6166
ebi-a-GCST90001878	HVEM on Effector Memory CD4+ T cell	rs524655	G	T	G	T	-1.277	0.185683	0.0064	0.372637	0.0668962	0.00550857	11	107670625	1247	0.2514	4.30903e-07	25.8019
ebi-a-GCST90001878	HVEM on Effector Memory CD4+ T cell	rs557685	A	G	A	G	-0.3261	-0.182577	0.8905	0.861328	0.0899085	0.0422856	18	610273	1247	0.06505	6.13395e-07	25.1308
ebi-a-GCST90001878	HVEM on Effector Memory CD4+ T cell	rs61873707	A	G	A	G	0.5528	0.0733787	0.0305	0.0199552	0.222551	0.741614	10	99831579	1247	0.1182	3.21603e-06	21.8726
ebi-a-GCST90001878	HVEM on Effector Memory CD4+ T cell	rs6882776	A	G	A	G	0.1889	-0.00648861	0.3745	0.279795	0.0699421	0.926085	5	172664163	1247	0.04193	7.24002e-06	20.2962
ebi-a-GCST90001878	HVEM on Effector Memory CD4+ T cell	rs73150365	C	T	C	T	0.4367	-0.234425	0.0493	0.062486	0.12808	0.0672042	3	100152337	1247	0.09613	6.09495e-06	20.6371
ebi-a-GCST90001878	HVEM on Effector Memory CD4+ T cell	rs74257706	G	C	G	C	-0.2898	0.0346394	0.1143	0.204308	0.0769755	0.652707	18	63124981	1247	0.06329	5.15205e-06	20.9665
ebi-a-GCST90001878	HVEM on Effector Memory CD4+ T cell	rs7754903	T	G	T	G	0.3032	-0.118872	0.1455	0.272208	0.0696194	0.0877368	6	31254496	1247	0.05775	1.78999e-07	27.5648
ebi-a-GCST90001878	HVEM on Effector Memory CD4+ T cell	rs7864163	A	C	A	C	0.5627	-0.0112911	0.0273	0.0887974	0.109326	0.917741	9	2029454	1247	0.124	6.19398e-06	20.5926
ebi-a-GCST90001880	HVEM on CD45RA- CD4+ T cell	rs11153673	C	T	C	T	-0.5114	0.126985	0.0381	0.0345936	0.17025	0.455744	6	117863943	1247	0.1019	5.95594e-07	25.1868
ebi-a-GCST90001880	HVEM on CD45RA- CD4+ T cell	rs141874683	T	C	T	C	-0.4355	-0.144594	0.0569	0.0304016	0.181218	0.424929	2	5836918	1247	0.08845	9.63496e-07	24.2427
ebi-a-GCST90001880	HVEM on CD45RA- CD4+ T cell	rs147371997	G	A	G	A	0.9881	-0.282837	0.0096	0.0121105	0.284843	0.320731	19	36235084	1247	0.2118	3.425e-06	21.7646
ebi-a-GCST90001880	HVEM on CD45RA- CD4+ T cell	rs149830152	C	T	C	T	1.398	-0.422182	0.0048	0.00992159	0.313346	0.177872	2	59392272	1247	0.3051	5.08604e-06	20.9957
ebi-a-GCST90001880	HVEM on CD45RA- CD4+ T cell	rs1886730	C	T	C	T	0.3004	0.00899601	0.5778	0.500661	0.0629884	0.886432	1	2488608	1247	0.03886	2.1722e-14	59.7578
ebi-a-GCST90001880	HVEM on CD45RA- CD4+ T cell	rs2002586	G	A	G	A	-0.2028	0.038058	0.3492	0.270808	0.0707353	0.590554	2	19497003	1247	0.04083	7.72805e-07	24.6705
ebi-a-GCST90001880	HVEM on CD45RA- CD4+ T cell	rs2074489	T	C	T	C	0.2996	-0.048438	0.1375	0.220361	0.074682	0.516603	6	31240128	1247	0.06045	8.18107e-07	24.5635
ebi-a-GCST90001880	HVEM on CD45RA- CD4+ T cell	rs226073	G	A	G	A	-0.1903	0.026163	0.6195	0.729433	0.0700831	0.708915	1	44835020	1247	0.04129	4.47796e-06	21.2416
ebi-a-GCST90001880	HVEM on CD45RA- CD4+ T cell	rs28712645	G	C	G	C	-0.2372	-0.0874343	0.1764	0.209873	0.077803	0.261102	7	157863000	1247	0.05304	8.41899e-06	19.9996
ebi-a-GCST90001880	HVEM on CD45RA- CD4+ T cell	rs4657680	T	C	T	C	-0.1828	-0.0296813	0.5842	0.662777	0.0660866	0.65334	1	167575104	1247	0.0406	7.39707e-06	20.2722
ebi-a-GCST90001880	HVEM on CD45RA- CD4+ T cell	rs4752368	C	T	C	T	-0.2144	-0.0134074	0.7654	0.729912	0.070101	0.848323	10	121771245	1247	0.04723	6.19798e-06	20.6069
ebi-a-GCST90001880	HVEM on CD45RA- CD4+ T cell	rs524655	G	T	G	T	-1.325	0.185683	0.0064	0.372637	0.0668962	0.00550857	11	107670625	1247	0.2484	1.15101e-07	28.453
ebi-a-GCST90001880	HVEM on CD45RA- CD4+ T cell	rs62471911	G	A	G	A	0.3114	-0.029819	0.1219	0.140643	0.0900934	0.74066	7	154798490	1247	0.06079	3.49301e-07	26.2405
ebi-a-GCST90001880	HVEM on CD45RA- CD4+ T cell	rs74680174	C	T	C	T	0.7854	-0.0659673	0.0136	0.0354388	0.168672	0.695724	9	117077793	1247	0.1714	5.06501e-06	20.9971
ebi-a-GCST90001880	HVEM on CD45RA- CD4+ T cell	rs792072	G	A	G	A	0.198	-0.133407	0.3945	0.501899	0.0620348	0.0315144	2	5593302	1247	0.0411	1.62401e-06	23.2085
ebi-a-GCST90001880	HVEM on CD45RA- CD4+ T cell	rs79573167	C	A	C	A	0.6292	-0.106521	0.02	0.0193257	0.225671	0.636915	2	33965374	1247	0.1405	8.18408e-06	20.0551
ebi-a-GCST90001880	HVEM on CD45RA- CD4+ T cell	rs80147656	T	C	T	C	1	-0.0969975	0.0084	0.0552916	0.136148	0.476192	1	97830828	1247	0.2158	3.93097e-06	21.4732
ebi-a-GCST90001880	HVEM on CD45RA- CD4+ T cell	rs904604	A	G	A	G	-0.1911	0.0427279	0.563	0.492657	0.0625389	0.494467	1	56042915	1247	0.04155	4.66702e-06	21.1534
ebi-a-GCST90001899	CD28 on CD4 regulatory T cell	rs111860462	T	C	T	C	1.352	-0.247827	0.0017	0.014054	0.265056	0.349789	14	82047636	2920	0.3005	7.12e-06	20.2425
ebi-a-GCST90001899	CD28 on CD4 regulatory T cell	rs11246934	A	G	A	G	-0.3054	0.0272074	0.043	0.0553049	0.135787	0.841192	12	132036029	2920	0.06395	1.87802e-06	22.8064
ebi-a-GCST90001899	CD28 on CD4 regulatory T cell	rs11755527	G	C	G	C	0.1596	0.016454	0.5224	0.53464	0.0623307	0.791796	6	90958231	2920	0.02601	9.6781e-10	37.6517
ebi-a-GCST90001899	CD28 on CD4 regulatory T cell	rs117868196	T	C	T	C	0.5556	-0.203351	0.0103	0.0156569	0.250121	0.416212	17	3576181	2920	0.1239	7.60204e-06	20.1086
ebi-a-GCST90001899	CD28 on CD4 regulatory T cell	rs11990425	T	C	T	C	-0.1342	0.0286353	0.3147	0.333463	0.0658455	0.663645	8	21557285	2920	0.02785	1.52398e-06	23.2196
ebi-a-GCST90001899	CD28 on CD4 regulatory T cell	rs12152264	T	G	T	G	0.1798	-0.0217778	0.1248	0.220986	0.07652	0.775949	3	54889054	2920	0.03861	3.34403e-06	21.686
ebi-a-GCST90001899	CD28 on CD4 regulatory T cell	rs13017710	A	T	A	T	-0.1325	0.0169549	0.6135	0.648405	0.0652177	0.794884	2	131710625	2920	0.02662	6.81005e-07	24.7751
ebi-a-GCST90001899	CD28 on CD4 regulatory T cell	rs142599237	T	C	T	C	-2.179	0.3162	0.0007	0.0104242	0.3064	0.302079	10	114914004	2920	0.4911	9.48091e-06	19.6868
ebi-a-GCST90001899	CD28 on CD4 regulatory T cell	rs143888465	T	C	T	C	-1.509	-0.515648	0.0014	0.00975907	0.315843	0.102551	12	52010108	2920	0.3409	9.84011e-06	19.5941
ebi-a-GCST90001899	CD28 on CD4 regulatory T cell	rs143942610	C	T	C	T	-11.23	0.864939	NA	0.00409022	0.484148	0.0740156	15	66204038	2920	2.516	8.42908e-06	19.9222
ebi-a-GCST90001899	CD28 on CD4 regulatory T cell	rs145288523	T	A	T	A	-2.144	0.22803	0.0007	0.0137271	0.270553	0.399325	9	21854434	2920	0.4613	3.52598e-06	21.6014
ebi-a-GCST90001899	CD28 on CD4 regulatory T cell	rs189158196	G	T	G	T	-0.3168	-0.145827	0.0325	0.0316141	0.178221	0.413221	14	43725613	2920	0.07049	7.23303e-06	20.1983
ebi-a-GCST90001899	CD28 on CD4 regulatory T cell	rs547142523	C	T	C	T	-0.5419	0.280417	0.012	0.00676815	0.379119	0.459511	7	106446376	2920	0.1215	8.45201e-06	19.8923
ebi-a-GCST90001899	CD28 on CD4 regulatory T cell	rs56209416	C	T	C	T	-0.3545	0.0261012	0.1976	0.170478	0.0824085	0.751449	2	204627500	2920	0.0323	1.67803e-27	120.456
ebi-a-GCST90001899	CD28 on CD4 regulatory T cell	rs6722943	T	C	T	C	-0.1479	0.0361774	0.8182	0.687467	0.0673904	0.591383	2	121025601	2920	0.03309	8.16394e-06	19.9776
ebi-a-GCST90001899	CD28 on CD4 regulatory T cell	rs6840739	G	A	G	A	0.1364	-0.0350708	0.6692	0.596523	0.0631144	0.578436	4	55359146	2920	0.02753	7.69201e-07	24.548
ebi-a-GCST90001899	CD28 on CD4 regulatory T cell	rs72887430	T	C	T	C	-0.2874	0.174025	0.0459	0.0228746	0.2068	0.40006	2	46601171	2920	0.06069	2.28702e-06	22.4254
ebi-a-GCST90001899	CD28 on CD4 regulatory T cell	rs7552165	T	C	T	C	-1.445	-0.202264	0.0015	0.0144529	0.260714	0.437864	1	16461336	2920	0.3265	9.94008e-06	19.5871
ebi-a-GCST90001899	CD28 on CD4 regulatory T cell	rs758407	G	A	G	A	0.1205	-0.0918238	0.5854	0.604861	0.0646514	0.155523	17	32944070	2920	0.02553	2.48502e-06	22.2778
ebi-a-GCST90001899	CD28 on CD4 regulatory T cell	rs77455008	C	A	C	A	0.5296	-0.18637	0.0118	0.0409764	0.156928	0.234987	5	66383812	2920	0.1164	5.60699e-06	20.7009
ebi-a-GCST90001899	CD28 on CD4 regulatory T cell	rs78859673	C	T	C	T	0.3003	0.337458	0.0418	0.0231196	0.206481	0.10219	21	16844033	2920	0.06419	3.02803e-06	21.8865
ebi-a-GCST90001899	CD28 on CD4 regulatory T cell	rs79907437	C	A	C	A	-2.813	0.414066	0.0005	0.0166378	0.244994	0.0910072	7	42401568	2920	0.6239	6.79501e-06	20.3287
ebi-a-GCST90001899	CD28 on CD4 regulatory T cell	rs8066746	C	T	C	T	0.3512	-0.168841	0.031	0.0273695	0.189605	0.373204	17	4151820	2920	0.07341	1.79999e-06	22.8875
ebi-a-GCST90001899	CD28 on CD4 regulatory T cell	rs901666	A	G	A	G	-0.2203	0.0510998	0.9272	0.946764	0.137912	0.710991	1	245092832	2920	0.04965	9.43691e-06	19.6875
ebi-a-GCST90001899	CD28 on CD4 regulatory T cell	rs9603530	G	A	G	A	-0.1814	0.0828258	0.1449	0.0788573	0.11478	0.470538	13	39958972	2920	0.03652	7.142e-07	24.6725
ebi-a-GCST90001913	CD45 on granulocyte	rs11084094	C	T	C	T	0.141	0.000984835	0.4807	0.487823	0.0621018	0.987347	19	52119546	3112	0.02663	1.276e-07	28.0347
ebi-a-GCST90001913	CD45 on granulocyte	rs117414770	C	A	C	A	-0.4669	0.00694778	0.0172	0.0270531	0.192732	0.971243	20	40628317	3112	0.1023	5.188e-06	20.8303
ebi-a-GCST90001913	CD45 on granulocyte	rs12120358	T	A	T	A	-0.1561	-0.0564676	0.2243	0.399689	0.0645822	0.381927	1	161444369	3112	0.03232	1.43599e-06	23.3272
ebi-a-GCST90001913	CD45 on granulocyte	rs12364299	T	A	T	A	-0.2407	-0.160016	0.0782	0.0261656	0.194371	0.410367	11	5403108	3112	0.05061	2.064e-06	22.6193
ebi-a-GCST90001913	CD45 on granulocyte	rs138030758	T	C	T	C	0.7724	0.202567	0.0064	0.002361	0.633587	0.749185	20	7731470	3112	0.1663	3.54397e-06	21.5725
ebi-a-GCST90001913	CD45 on granulocyte	rs141251504	A	G	A	G	0.347	0.0667359	0.0297	0.0209621	0.217242	0.758694	2	106554170	3112	0.07801	8.98504e-06	19.786
ebi-a-GCST90001913	CD45 on granulocyte	rs188470738	A	G	A	G	1.376	0.24415	0.0018	0.00917263	0.323636	0.450612	18	3276401	3112	0.3102	9.54509e-06	19.6767
ebi-a-GCST90001913	CD45 on granulocyte	rs2070901	T	G	T	G	0.173	0.0252228	0.2834	0.269907	0.0700209	0.718684	1	161185058	3112	0.02971	6.37001e-09	33.9068
ebi-a-GCST90001913	CD45 on granulocyte	rs2523857	C	T	C	T	0.153	-0.000132023	0.7857	0.614059	0.0636472	0.998345	6	31021504	3112	0.03427	8.31209e-06	19.9322
ebi-a-GCST90001913	CD45 on granulocyte	rs4838178	G	C	G	C	-0.1195	0.0515084	0.544	0.593027	0.0637491	0.419098	9	127220635	3112	0.02694	9.54597e-06	19.6762
ebi-a-GCST90001913	CD45 on granulocyte	rs708772	C	T	C	T	0.1248	0.0253136	0.5032	0.388972	0.0636866	0.69102	1	226912891	3112	0.02668	3.00802e-06	21.8805
ebi-a-GCST90001913	CD45 on granulocyte	rs76530868	A	C	A	C	-0.1977	0.0535008	0.157	0.0530842	0.138786	0.699874	6	31275410	3112	0.0402	9.19899e-07	24.1858
ebi-a-GCST90001913	CD45 on granulocyte	rs76564275	T	G	T	G	-0.2401	-0.015394	0.0794	0.0961215	0.104974	0.883412	1	198077256	3112	0.05003	1.65901e-06	23.0316
ebi-a-GCST90001913	CD45 on granulocyte	rs77353040	G	A	G	A	1.743	1.01212	0.001	0.00385342	0.490963	0.0392556	1	92438297	3112	0.3862	6.64707e-06	20.369
ebi-a-GCST90001913	CD45 on granulocyte	rs77547877	G	A	G	A	-0.5433	-0.0835738	0.0132	0.0619144	0.128435	0.515233	9	72613948	3112	0.1182	4.469e-06	21.1273
ebi-a-GCST90001913	CD45 on granulocyte	rs79009131	C	T	C	T	-0.1655	0.00403895	0.1676	0.227173	0.0748023	0.956939	5	9930209	3112	0.03583	3.98703e-06	21.3355
ebi-a-GCST90001913	CD45 on granulocyte	rs79200728	G	T	G	T	0.2328	0.19361	0.0672	0.0735689	0.119087	0.103996	8	2082753	3112	0.05242	9.25209e-06	19.723
ebi-a-GCST90001923	CD127 on CD45RA- CD4 not regulatory T cell	rs112348392	T	A	T	A	-0.4045	-0.208733	0.0262	0.0495283	0.146683	0.154729	11	47832118	2920	0.08672	3.24302e-06	21.757
ebi-a-GCST90001923	CD127 on CD45RA- CD4 not regulatory T cell	rs118179243	C	T	C	T	2.493	0.299266	0.0009	0.0119527	0.286605	0.296404	11	134914590	2920	0.5542	7.10493e-06	20.2354
ebi-a-GCST90001923	CD127 on CD45RA- CD4 not regulatory T cell	rs12230438	C	A	C	A	0.1547	-0.0446729	0.1974	0.300058	0.0678648	0.510369	12	55296757	2920	0.03479	9.00803e-06	19.773
ebi-a-GCST90001923	CD127 on CD45RA- CD4 not regulatory T cell	rs12513323	A	G	A	G	-0.2432	-0.168491	0.0692	0.229458	0.0761299	0.0268837	4	185517125	2920	0.05334	5.32599e-06	20.7884
ebi-a-GCST90001923	CD127 on CD45RA- CD4 not regulatory T cell	rs12634099	A	G	A	G	0.1548	-0.0926599	0.2255	0.200344	0.0778285	0.233824	3	112869208	2920	0.03293	2.70097e-06	22.0983
ebi-a-GCST90001923	CD127 on CD45RA- CD4 not regulatory T cell	rs140978083	C	A	C	A	0.352	-0.217709	0.0354	0.00491385	0.44605	0.625491	4	114960229	2920	0.07528	3.06302e-06	21.8638
ebi-a-GCST90001923	CD127 on CD45RA- CD4 not regulatory T cell	rs143650607	A	C	A	C	0.3859	-0.247524	0.0279	0.0165864	0.242291	0.306972	2	192303701	2920	0.08324	3.69803e-06	21.4924
ebi-a-GCST90001923	CD127 on CD45RA- CD4 not regulatory T cell	rs149514573	A	T	A	T	0.2994	-0.0251536	0.0466	0.0109692	0.299049	0.932967	13	84155288	2920	0.06583	5.63404e-06	20.685
ebi-a-GCST90001923	CD127 on CD45RA- CD4 not regulatory T cell	rs16899999	G	C	G	C	-0.2507	0.143006	0.1101	0.144276	0.0886238	0.106608	5	35886731	2920	0.04281	5.29798e-09	34.294
ebi-a-GCST90001923	CD127 on CD45RA- CD4 not regulatory T cell	rs17064297	G	A	G	A	0.1268	0.0452883	0.3467	0.237563	0.0745101	0.54331	8	1777571	2920	0.02828	7.65808e-06	20.1039
ebi-a-GCST90001923	CD127 on CD45RA- CD4 not regulatory T cell	rs17739576	C	G	C	G	0.1447	0.071251	0.2842	0.12144	0.0989253	0.471371	6	73187327	2920	0.0307	2.53898e-06	22.2157
ebi-a-GCST90001923	CD127 on CD45RA- CD4 not regulatory T cell	rs3848363	C	T	C	T	-0.1271	-0.00595494	0.4961	0.570831	0.0637738	0.925605	16	370484	2920	0.02718	3.06302e-06	21.8672
ebi-a-GCST90001923	CD127 on CD45RA- CD4 not regulatory T cell	rs5999348	T	C	T	C	0.1392	0.117812	0.283	0.253709	0.0714015	0.0989436	22	34818466	2920	0.0307	6.017e-06	20.559
ebi-a-GCST90001923	CD127 on CD45RA- CD4 not regulatory T cell	rs6038366	G	A	G	A	-0.1298	-0.0638894	0.3579	0.263938	0.0709436	0.367819	20	6111569	2920	0.02825	4.51004e-06	21.1112
ebi-a-GCST90001923	CD127 on CD45RA- CD4 not regulatory T cell	rs62369573	T	C	T	C	1.198	0.229463	0.0027	0.0523244	0.142189	0.106573	5	64518731	2920	0.2659	6.89001e-06	20.2991
ebi-a-GCST90001923	CD127 on CD45RA- CD4 not regulatory T cell	rs6703836	A	T	A	T	0.1447	0.036789	0.3053	0.26908	0.0712744	0.605743	1	174068813	2920	0.03013	1.64199e-06	23.0642
ebi-a-GCST90001923	CD127 on CD45RA- CD4 not regulatory T cell	rs75904097	C	T	C	T	0.4371	0.12386	0.0202	0.0215611	0.214565	0.563764	1	33089735	2920	0.09733	7.37106e-06	20.1682
ebi-a-GCST90001937	CD25 on resting CD4 regulatory T cell	rs10742701	G	C	G	C	0.3636	0.0514539	0.9747	0.980814	0.226605	0.820374	11	44299909	3434	0.08178	9.00409e-06	19.7676
ebi-a-GCST90001937	CD25 on resting CD4 regulatory T cell	rs11631647	A	G	A	G	0.1264	0.0506561	0.4397	0.447208	0.06277	0.41966	15	63256904	3434	0.02578	9.95795e-07	24.0397
ebi-a-GCST90001937	CD25 on resting CD4 regulatory T cell	rs11654002	T	A	T	A	0.1673	-0.0338228	0.1363	0.13169	0.091944	0.712975	17	6630436	3434	0.03734	7.68299e-06	20.0744
ebi-a-GCST90001937	CD25 on resting CD4 regulatory T cell	rs11661947	G	T	G	T	0.1128	-0.0927133	0.521	0.449486	0.0626713	0.139045	18	61892007	3434	0.02544	9.58694e-06	19.66
ebi-a-GCST90001937	CD25 on resting CD4 regulatory T cell	rs117486405	T	C	T	C	-0.3098	-0.346834	0.043	0.00438502	0.46925	0.459831	12	32082360	3434	0.06384	1.273e-06	23.5492
ebi-a-GCST90001937	CD25 on resting CD4 regulatory T cell	rs12692532	T	A	T	A	0.113	0.0887107	0.4646	0.473685	0.0638312	0.164599	2	14682498	3434	0.0254	8.85095e-06	19.792
ebi-a-GCST90001937	CD25 on resting CD4 regulatory T cell	rs12722600	T	C	T	C	0.3212	-0.110983	0.0705	0.0205932	0.219253	0.612727	10	6054765	3434	0.04962	1.09199e-10	41.9023
ebi-a-GCST90001937	CD25 on resting CD4 regulatory T cell	rs12965398	T	G	T	G	0.2096	-0.0185629	0.0802	0.0725127	0.119996	0.877061	18	33222414	3434	0.04717	9.12494e-06	19.7447
ebi-a-GCST90001937	CD25 on resting CD4 regulatory T cell	rs147487472	A	C	A	C	0.2997	-0.075741	0.0396	0.0436794	0.152178	0.618687	10	6191376	3434	0.06421	3.17103e-06	21.7855
ebi-a-GCST90001937	CD25 on resting CD4 regulatory T cell	rs2523882	T	C	T	C	0.1359	-0.0251376	0.5641	0.252106	0.0716504	0.725711	6	31042217	3434	0.02762	9.06192e-07	24.2098
ebi-a-GCST90001937	CD25 on resting CD4 regulatory T cell	rs453375	A	G	A	G	0.1315	0.0239808	0.3789	0.159858	0.0846027	0.776831	6	29942487	3434	0.02883	5.28896e-06	20.8047
ebi-a-GCST90001937	CD25 on resting CD4 regulatory T cell	rs4871528	G	A	G	A	-0.1299	0.0155412	0.4738	0.392518	0.0635784	0.80689	8	120712611	3434	0.02591	5.64196e-07	25.1353
ebi-a-GCST90001937	CD25 on resting CD4 regulatory T cell	rs4894809	T	C	T	C	-0.2812	0.216484	0.0444	0.00972917	0.319696	0.498307	3	171844658	3434	0.06275	7.68299e-06	20.0818
ebi-a-GCST90001937	CD25 on resting CD4 regulatory T cell	rs55877366	G	A	G	A	-0.1189	0.0444271	0.347	0.296307	0.0690885	0.520194	6	129834798	3434	0.0268	9.356e-06	19.6831
ebi-a-GCST90001937	CD25 on resting CD4 regulatory T cell	rs71314568	A	T	A	T	-0.2937	0.07882	0.0403	0.0346632	0.169454	0.641831	3	140618909	3434	0.06528	7.04304e-06	20.2417
ebi-a-GCST90001937	CD25 on resting CD4 regulatory T cell	rs72780733	G	A	G	A	1.987	-0.376228	0.0007	0.027437	0.19123	0.0491356	10	17607698	3434	0.4488	9.822e-06	19.6015
ebi-a-GCST90001937	CD25 on resting CD4 regulatory T cell	rs75647790	A	G	A	G	0.1718	-0.0603658	0.1302	0.142636	0.0913768	0.508853	16	48484960	3434	0.03769	5.36995e-06	20.7775
ebi-a-GCST90001937	CD25 on resting CD4 regulatory T cell	rs77326419	G	A	G	A	-0.5021	-0.840901	0.0127	0.00568974	0.405241	0.0379805	11	44372275	3434	0.1131	9.23889e-06	19.7086
ebi-a-GCST90001937	CD25 on resting CD4 regulatory T cell	rs8075955	C	T	C	T	0.2163	-0.195426	0.0775	0.0540683	0.137512	0.15527	17	9625559	3434	0.0473	4.98402e-06	20.9118
ebi-a-GCST90001937	CD25 on resting CD4 regulatory T cell	rs9265683	T	C	T	C	-0.1554	-0.0454664	0.6009	0.682314	0.0665509	0.494491	6	31301240	3434	0.02904	9.35707e-08	28.6358
ebi-a-GCST90001954	CD33 on basophil	rs10040068	T	C	T	C	0.1888	0.0107275	0.7453	0.723085	0.0694771	0.877291	5	17802169	1555	0.04261	9.99194e-06	19.6327
ebi-a-GCST90001954	CD33 on basophil	rs114475810	A	G	A	G	-2.111	0.259057	0.0013	0.0223492	0.210692	0.218865	19	36056431	1555	0.4661	6.35199e-06	20.5125
ebi-a-GCST90001954	CD33 on basophil	rs117140964	T	C	T	C	0.4057	0.176037	0.0444	0.0323111	0.17603	0.317289	10	101609403	1555	0.08837	4.77101e-06	21.0766
ebi-a-GCST90001954	CD33 on basophil	rs1836704	C	A	C	A	-0.1775	0.0614929	0.3029	0.311494	0.0678602	0.364845	4	30413400	1555	0.03988	9.17191e-06	19.8101
ebi-a-GCST90001954	CD33 on basophil	rs4567661	C	A	C	A	-0.1841	0.0134089	0.318	0.347993	0.0654734	0.83773	15	38786114	1555	0.03969	3.804e-06	21.5152
ebi-a-GCST90001954	CD33 on basophil	rs462331	T	A	T	A	-0.2264	0.0498747	0.1588	0.179217	0.0815641	0.540883	16	83832299	1555	0.05102	9.75102e-06	19.6912
ebi-a-GCST90001954	CD33 on basophil	rs548194341	G	C	G	C	-2.21	0.345397	0.0013	0.00869739	0.335977	0.303932	17	9130998	1555	0.4772	3.92699e-06	21.4478
ebi-a-GCST90001954	CD33 on basophil	rs56043070	A	G	A	G	0.4881	-0.0945441	0.0566	0.0716493	0.120321	0.432005	1	247719769	1555	0.07845	6.29593e-10	38.7108
ebi-a-GCST90001954	CD33 on basophil	rs57883729	A	C	A	C	-0.6872	-0.109093	0.0135	0.0362563	0.165419	0.509578	2	162100169	1555	0.1505	5.36599e-06	20.8494
ebi-a-GCST90001954	CD33 on basophil	rs58337014	A	C	A	C	-0.4142	0.0202906	0.0392	0.134074	0.0912926	0.824112	10	53354043	1555	0.09267	8.39305e-06	19.9775
ebi-a-GCST90001954	CD33 on basophil	rs58483275	T	C	T	C	0.5176	0.474521	0.0733	0.00987486	0.31525	0.132268	19	51868443	1555	0.07238	1.32892e-12	51.1389
ebi-a-GCST90001954	CD33 on basophil	rs6974483	A	T	A	T	0.1895	0.00491923	0.3154	0.279062	0.0692645	0.943381	7	52705752	1555	0.04051	3.15798e-06	21.8823
ebi-a-GCST90001954	CD33 on basophil	rs6979650	A	G	A	G	0.4393	-0.114693	0.036	0.0399903	0.158431	0.469109	7	36536896	1555	0.09814	8.15793e-06	20.0369
ebi-a-GCST90001954	CD33 on basophil	rs7245846	A	G	A	G	-1.131	0.11664	0.1939	0.353275	0.0654838	0.0748784	19	51731176	1555	0.03861	1.81134e-150	858.076
ebi-a-GCST90001954	CD33 on basophil	rs72640540	A	G	A	G	-2.857	0.239309	0.0006	0.0578366	0.134069	0.0742663	4	67038487	1555	0.6446	9.94604e-06	19.6445
ebi-a-GCST90001954	CD33 on basophil	rs7351079	G	A	G	A	-0.3642	0.0194606	0.2579	0.173683	0.0819652	0.812327	19	51574038	1555	0.04217	1.39991e-17	74.5886
ebi-a-GCST90001954	CD33 on basophil	rs75773078	A	G	A	G	-0.4918	0.026975	0.0707	0.0734715	0.120996	0.823581	19	51742145	1555	0.07051	4.52898e-12	48.6492
ebi-a-GCST90001954	CD33 on basophil	rs77635331	T	C	T	C	-0.3018	-0.110083	0.0987	0.0299749	0.181293	0.543711	16	8691661	1555	0.06084	7.83195e-07	24.6071
ebi-a-GCST90001954	CD33 on basophil	rs79349965	C	G	C	G	0.3012	0.175749	0.082	0.0345789	0.170185	0.301747	1	248009263	1555	0.06688	7.17794e-06	20.2823
ebi-a-GCST90001954	CD33 on basophil	rs79377141	A	G	A	G	0.3421	0.0291764	0.2006	0.0830857	0.117183	0.803375	19	51538952	1555	0.04576	1.26386e-13	55.89
ebi-a-GCST90001954	CD33 on basophil	rs8069226	T	C	T	C	0.165	0.0752489	0.5122	0.528267	0.0622339	0.226613	17	8938562	1555	0.03658	6.97397e-06	20.3461
ebi-a-GCST90002044	CD45 on CD33dim HLA DR+ CD11b-	rs12459419	T	C	T	C	-0.2232	0.0972105	0.211	0.324571	0.0661033	0.141404	19	51728477	1635	0.04379	3.85097e-07	25.98
ebi-a-GCST90002044	CD45 on CD33dim HLA DR+ CD11b-	rs1354185	T	C	T	C	-0.2367	0.0501464	0.1398	0.111689	0.0986103	0.611081	5	13761068	1635	0.05127	4.18302e-06	21.3142
ebi-a-GCST90002044	CD45 on CD33dim HLA DR+ CD11b-	rs1784661	G	A	G	A	-0.1671	-0.0470768	0.6526	0.761208	0.07285	0.518139	11	110154710	1635	0.03764	9.57106e-06	19.7085
ebi-a-GCST90002044	CD45 on CD33dim HLA DR+ CD11b-	rs2406420	C	A	C	A	-0.1771	0.142427	0.7012	0.720214	0.0695868	0.0406827	5	120560841	1635	0.03846	4.43803e-06	21.204
ebi-a-GCST90002044	CD45 on CD33dim HLA DR+ CD11b-	rs2824282	G	A	G	A	0.1669	-0.0230409	0.4991	0.313875	0.0670929	0.731285	21	18723671	1635	0.0361	4.07596e-06	21.3746
ebi-a-GCST90002044	CD45 on CD33dim HLA DR+ CD11b-	rs376418616	A	G	A	G	0.7013	-0.359308	0.0165	0.00600134	0.403391	0.373079	10	14610624	1635	0.1499	3.11602e-06	21.8879
ebi-a-GCST90002044	CD45 on CD33dim HLA DR+ CD11b-	rs4142311	T	C	T	C	0.1899	-0.0714553	0.2425	0.28616	0.0691682	0.301573	6	169034116	1635	0.04281	9.82494e-06	19.677
ebi-a-GCST90002044	CD45 on CD33dim HLA DR+ CD11b-	rs4676406	T	G	T	G	0.1731	0.0202897	0.3807	0.537614	0.0622903	0.74463	2	241579108	1635	0.03704	3.21603e-06	21.84
ebi-a-GCST90002044	CD45 on CD33dim HLA DR+ CD11b-	rs75267165	A	T	A	T	-0.2488	0.23126	0.1309	0.0624172	0.130242	0.0757955	7	44180044	1635	0.05309	3.00103e-06	21.9622
ebi-a-GCST90002053	CD45 on CD33+ HLA DR+	rs114094080	A	C	A	C	0.6465	0.806005	0.0222	0.00652644	0.384547	0.0360836	5	26499129	1580	0.1357	2.06101e-06	22.6975
ebi-a-GCST90002053	CD45 on CD33+ HLA DR+	rs11612383	A	G	A	G	-0.1848	0.00477064	0.3367	0.30011	0.0680312	0.944095	12	1831355	1580	0.03881	2.09402e-06	22.6734
ebi-a-GCST90002053	CD45 on CD33+ HLA DR+	rs12970861	A	G	A	G	-0.5575	-0.0774289	0.0259	0.00626395	0.394974	0.844582	18	66283602	1580	0.1149	1.33801e-06	23.5423
ebi-a-GCST90002053	CD45 on CD33+ HLA DR+	rs139335095	T	C	T	C	-0.3912	-0.0614471	0.0506	0.0377974	0.162848	0.70593	11	62711027	1580	0.08404	3.50397e-06	21.6683
ebi-a-GCST90002053	CD45 on CD33+ HLA DR+	rs143599997	G	A	G	A	0.4049	0.163607	0.0449	0.0402514	0.158421	0.301727	12	130798660	1580	0.0891	5.92393e-06	20.651
ebi-a-GCST90002053	CD45 on CD33+ HLA DR+	rs147597282	A	G	A	G	-2.088	0.0318171	0.0016	0.0165473	0.246414	0.897262	19	49965537	1580	0.4531	4.38601e-06	21.236
ebi-a-GCST90002053	CD45 on CD33+ HLA DR+	rs2330139	G	A	G	A	0.2113	0.0817087	0.1972	0.289927	0.0685207	0.233078	5	29787554	1580	0.04542	3.57199e-06	21.6424
ebi-a-GCST90002053	CD45 on CD33+ HLA DR+	rs2540593	A	G	A	G	0.3115	0.0929513	0.0801	0.108842	0.104101	0.371915	7	91148402	1580	0.0688	6.42495e-06	20.4993
ebi-a-GCST90002053	CD45 on CD33+ HLA DR+	rs35843682	T	C	T	C	-2.261	-0.2231	0.0013	0.0309132	0.180182	0.215646	14	87968127	1580	0.5031	7.47997e-06	20.1973
ebi-a-GCST90002053	CD45 on CD33+ HLA DR+	rs56097305	A	C	A	C	-0.1752	-0.0300644	0.3544	0.481454	0.0622866	0.629324	17	13961007	1580	0.0389	7.16407e-06	20.2847
ebi-a-GCST90002053	CD45 on CD33+ HLA DR+	rs61907325	T	C	T	C	-0.2993	-0.0905454	0.0975	0.136568	0.090482	0.316972	11	85802779	1580	0.06201	1.521e-06	23.2965
ebi-a-GCST90002053	CD45 on CD33+ HLA DR+	rs703593	G	A	G	A	0.1815	0.042799	0.7073	0.480913	0.0621369	0.490958	12	103064247	1580	0.04061	8.39499e-06	19.975
ebi-a-GCST90002053	CD45 on CD33+ HLA DR+	rs72677097	G	A	G	A	0.3586	0.0413138	0.0861	0.0533616	0.139456	0.767039	1	61134076	1580	0.06628	7.24102e-08	29.2722
ebi-a-GCST90002053	CD45 on CD33+ HLA DR+	rs72761150	A	G	A	G	-0.5756	-0.0832774	0.0215	0.0214933	0.217925	0.702359	1	245515377	1580	0.1296	9.56291e-06	19.7257
ebi-a-GCST90002053	CD45 on CD33+ HLA DR+	rs73264490	A	G	A	G	0.1733	0.0386188	0.4551	0.24333	0.0728323	0.595944	7	1329138	1580	0.03629	1.97301e-06	22.8046
ebi-a-GCST90002053	CD45 on CD33+ HLA DR+	rs7533281	T	C	T	C	0.2428	-0.0273278	0.1557	0.13326	0.0913536	0.764831	1	24698029	1580	0.05193	3.176e-06	21.8605
ebi-a-GCST90002057	CD8 on Terminally Differentiated CD8+ T cell	rs1079009	G	C	G	C	0.1556	-0.0414481	0.7503	0.86058	0.0910469	0.648937	2	121365377	2911	0.03268	2.02502e-06	22.6702
ebi-a-GCST90002057	CD8 on Terminally Differentiated CD8+ T cell	rs111824350	C	G	C	G	-0.2329	0.255195	0.0751	0.0270073	0.194844	0.190285	17	20661020	2911	0.0522	8.42093e-06	19.9066
ebi-a-GCST90002057	CD8 on Terminally Differentiated CD8+ T cell	rs114373132	T	C	T	C	-0.4239	-0.0373243	0.0263	0.0395572	0.158829	0.814212	6	32106813	2911	0.08997	2.56502e-06	22.1989
ebi-a-GCST90002057	CD8 on Terminally Differentiated CD8+ T cell	rs115313377	G	A	G	A	0.4098	0.526311	0.0244	0.00620513	0.391385	0.17871	2	156954164	2911	0.09087	6.75601e-06	20.3377
ebi-a-GCST90002057	CD8 on Terminally Differentiated CD8+ T cell	rs12894741	C	A	C	A	-0.3959	-0.00995277	0.0271	0.0107172	0.303203	0.973814	14	53791493	2911	0.08429	2.76401e-06	22.0607
ebi-a-GCST90002057	CD8 on Terminally Differentiated CD8+ T cell	rs13068900	A	G	A	G	0.1219	-0.0621613	0.5541	0.4167	0.0647724	0.337213	3	175739566	2911	0.02751	9.621e-06	19.6348
ebi-a-GCST90002057	CD8 on Terminally Differentiated CD8+ T cell	rs144350282	G	A	G	A	0.3651	-0.155052	0.0318	0.0147181	0.257345	0.546836	6	1689657	2911	0.07697	2.20999e-06	22.4999
ebi-a-GCST90002057	CD8 on Terminally Differentiated CD8+ T cell	rs2472787	C	A	C	A	0.1447	0.0426272	0.765	0.70946	0.06887	0.535948	22	45673477	2911	0.03191	5.97806e-06	20.5629
ebi-a-GCST90002057	CD8 on Terminally Differentiated CD8+ T cell	rs2523887	G	A	G	A	0.1639	-0.0616586	0.5359	0.22538	0.0742169	0.406093	6	31040725	2911	0.02894	1.629e-08	32.0746
ebi-a-GCST90002057	CD8 on Terminally Differentiated CD8+ T cell	rs2571390	C	T	C	T	0.3571	-0.0415293	0.8222	0.589248	0.0632759	0.511618	6	29923554	2911	0.0369	8.13392e-22	93.6541
ebi-a-GCST90002057	CD8 on Terminally Differentiated CD8+ T cell	rs3020726	G	A	G	A	-0.2133	0.0752739	0.1384	0.158881	0.0852713	0.377367	2	87016506	2911	0.03966	8.10196e-08	28.9252
ebi-a-GCST90002057	CD8 on Terminally Differentiated CD8+ T cell	rs56393413	G	A	G	A	-0.1296	-0.0983509	0.3454	0.368387	0.0665895	0.139683	3	73016333	2911	0.02918	9.19496e-06	19.726
ebi-a-GCST90002057	CD8 on Terminally Differentiated CD8+ T cell	rs72795179	A	G	A	G	-0.1408	-0.0414058	0.4437	0.457664	0.062675	0.508841	2	38931153	2911	0.02771	3.93704e-07	25.8186
ebi-a-GCST90002057	CD8 on Terminally Differentiated CD8+ T cell	rs73058568	G	T	G	T	-0.7595	0.457569	0.0064	0.00944094	0.323829	0.157657	20	202468	2911	0.1711	9.41391e-06	19.7041
ebi-a-GCST90002057	CD8 on Terminally Differentiated CD8+ T cell	rs75312675	A	G	A	G	-1.256	0.684708	0.0019	0.0144725	0.262633	0.00913152	8	133229489	2911	0.2752	5.18203e-06	20.8297
ebi-a-GCST90002057	CD8 on Terminally Differentiated CD8+ T cell	rs9332511	A	G	A	G	0.1568	-0.0331775	0.2126	0.310902	0.067033	0.620641	1	169545822	2911	0.03378	3.63103e-06	21.5463
ebi-a-GCST90002057	CD8 on Terminally Differentiated CD8+ T cell	rs960502	C	T	C	T	0.2998	-0.210179	0.0543	0.01457	0.25934	0.417689	1	55612278	2911	0.05975	5.55303e-07	25.176
ebi-a-GCST90002073	SSC-A on monocyte	rs10784763	G	C	G	C	-0.1443	-0.127345	0.6168	0.582473	0.0638582	0.0461318	12	69524025	2850	0.02802	2.784e-07	26.5214
ebi-a-GCST90002073	SSC-A on monocyte	rs11136335	A	G	A	G	-0.1653	-0.0101876	0.4853	0.410309	0.0636703	0.872877	8	145003777	2850	0.02755	2.201e-09	36
ebi-a-GCST90002073	SSC-A on monocyte	rs1152928	G	A	G	A	-0.8234	0.114359	0.0172	0.0165197	0.244366	0.639796	12	69247557	2850	0.1053	7.26942e-15	61.1456
ebi-a-GCST90002073	SSC-A on monocyte	rs11554159	A	G	A	G	-0.3745	0.0897243	0.2982	0.270312	0.0698091	0.198694	19	18285944	2850	0.02938	3.1369e-36	162.48
ebi-a-GCST90002073	SSC-A on monocyte	rs117623495	A	G	A	G	-0.33	0.0713112	0.0374	0.0177584	0.234075	0.760632	12	95459971	2850	0.07361	7.64293e-06	20.0981
ebi-a-GCST90002073	SSC-A on monocyte	rs12129442	T	C	T	C	-0.2601	-0.136122	0.0842	0.0713453	0.120561	0.258867	1	15139272	2850	0.04999	2.113e-07	27.0716
ebi-a-GCST90002073	SSC-A on monocyte	rs1381043	A	G	A	G	0.2553	0.0602063	0.0751	0.0362151	0.165807	0.716522	12	74806815	2850	0.05363	2.01799e-06	22.6614
ebi-a-GCST90002073	SSC-A on monocyte	rs144373670	A	G	A	G	-0.477	-0.202836	0.0189	0.0110271	0.299261	0.497905	14	96537074	2850	0.09981	1.854e-06	22.8396
ebi-a-GCST90002073	SSC-A on monocyte	rs148146302	C	G	C	G	-0.8766	-0.327701	0.0239	0.0140973	0.262499	0.211888	12	70360198	2850	0.08769	3.80014e-23	99.9316
ebi-a-GCST90002073	SSC-A on monocyte	rs151082686	T	C	T	C	-0.4768	-0.10843	0.0161	0.0208274	0.219403	0.621163	19	6847167	2850	0.1074	9.37907e-06	19.709
ebi-a-GCST90002073	SSC-A on monocyte	rs17301388	T	C	T	C	-0.6624	-0.379611	0.0086	0.00615035	0.399971	0.342572	12	80271645	2850	0.146	5.95498e-06	20.5842
ebi-a-GCST90002073	SSC-A on monocyte	rs1800973	A	C	A	C	-1.218	-0.202676	0.0844	0.0613129	0.12901	0.11618	12	69744014	2850	0.04471	1.71396e-145	742.139
ebi-a-GCST90002073	SSC-A on monocyte	rs4411465	G	A	G	A	0.1501	-0.0160722	0.2318	0.221226	0.0764923	0.833578	15	94187437	2850	0.03307	5.93294e-06	20.6012
ebi-a-GCST90002073	SSC-A on monocyte	rs445	T	C	T	C	0.2088	0.0608101	0.1975	0.0953724	0.105879	0.56574	7	92408370	2850	0.03441	1.45399e-09	36.8207
ebi-a-GCST90002073	SSC-A on monocyte	rs4663559	A	G	A	G	-0.195	-0.0605304	0.8893	0.878144	0.0952299	0.525021	2	236180958	2850	0.04404	9.92705e-06	19.6054
ebi-a-GCST90002073	SSC-A on monocyte	rs487473	T	C	T	C	-0.1667	-0.0820642	0.1991	0.199814	0.0777181	0.291004	20	889869	2850	0.03471	1.652e-06	23.0655
ebi-a-GCST90002073	SSC-A on monocyte	rs59386234	G	A	G	A	0.2309	0.0631454	0.0907	0.126329	0.097302	0.516362	17	41715057	2850	0.04981	3.71997e-06	21.4889
ebi-a-GCST90002073	SSC-A on monocyte	rs6761913	C	G	C	G	-0.1333	0.167909	0.4381	0.443593	0.0628453	0.00754494	2	43665245	2850	0.02928	5.53694e-06	20.7261
ebi-a-GCST90002073	SSC-A on monocyte	rs72928949	C	G	C	G	0.1594	-0.00261649	0.5009	0.703794	0.0679364	0.969278	2	203570761	2850	0.02902	4.32305e-08	30.1705
ebi-a-GCST90002073	SSC-A on monocyte	rs73587552	T	C	T	C	0.658	-0.00547833	0.0086	0.0505124	0.142354	0.969302	16	80912403	2850	0.1457	6.53793e-06	20.3954
ebi-a-GCST90002073	SSC-A on monocyte	rs75117710	C	T	C	T	-0.4811	-0.21026	0.0182	0.0300899	0.181419	0.246468	7	54774655	2850	0.1054	5.18e-06	20.8348
ebi-a-GCST90002073	SSC-A on monocyte	rs75994780	A	G	A	G	-0.4161	0.189752	0.0637	0.0133287	0.275231	0.490554	12	70949085	2850	0.05614	1.63493e-13	54.9352
ebi-a-GCST90002073	SSC-A on monocyte	rs80216229	C	T	C	T	-0.5777	-0.338777	0.0212	0.0174875	0.23714	0.153121	12	67839087	2850	0.0981	4.348e-09	34.679
ebi-a-GCST90002121	CD8 on CD39+ CD8+ T cell	rs10974005	C	G	C	G	-0.1518	0.0548057	0.2537	0.299326	0.0695045	0.430393	9	38733270	2915	0.03136	1.37499e-06	23.431
ebi-a-GCST90002121	CD8 on CD39+ CD8+ T cell	rs11008428	C	T	C	T	-0.3316	0.453489	0.0379	0.0193777	0.225002	0.0438529	10	31536806	2915	0.07112	3.252e-06	21.7393
ebi-a-GCST90002121	CD8 on CD39+ CD8+ T cell	rs111359007	A	T	A	T	-0.2802	-0.0440142	0.1015	0.0211117	0.216113	0.838617	6	31761201	2915	0.04787	5.34195e-09	34.2617
ebi-a-GCST90002121	CD8 on CD39+ CD8+ T cell	rs112485259	C	T	C	T	0.3027	0.0899129	0.0417	0.0151365	0.255353	0.724755	16	52061326	2915	0.06683	6.15007e-06	20.5155
ebi-a-GCST90002121	CD8 on CD39+ CD8+ T cell	rs117519014	A	C	A	C	0.4352	0.0728084	0.0427	0.0465581	0.1472	0.620867	10	97403248	2915	0.06661	7.57356e-11	42.6873
ebi-a-GCST90002121	CD8 on CD39+ CD8+ T cell	rs13017213	C	T	C	T	-0.1318	-0.00169399	0.4882	0.376105	0.0648571	0.979163	2	79976286	2915	0.02706	1.185e-06	23.7233
ebi-a-GCST90002121	CD8 on CD39+ CD8+ T cell	rs140045313	G	A	G	A	1.299	-0.0743458	0.0021	0.00945903	0.321545	0.817149	7	96366491	2915	0.2925	9.29501e-06	19.7227
ebi-a-GCST90002121	CD8 on CD39+ CD8+ T cell	rs144661184	C	T	C	T	-0.4398	-0.319496	0.0202	0.0259934	0.197065	0.104959	1	67934641	2915	0.09639	5.25098e-06	20.8184
ebi-a-GCST90002121	CD8 on CD39+ CD8+ T cell	rs148989317	T	C	T	C	-0.6071	0.255529	0.0117	0.0642177	0.126606	0.0435593	3	59931183	2915	0.1264	1.629e-06	23.0689
ebi-a-GCST90002121	CD8 on CD39+ CD8+ T cell	rs1493960	C	T	C	T	0.1723	0.0863775	0.8242	0.872134	0.0929315	0.352643	11	12344362	2915	0.03536	1.158e-06	23.7436
ebi-a-GCST90002121	CD8 on CD39+ CD8+ T cell	rs17197199	T	C	T	C	-0.2839	0.510094	0.1266	0.0270441	0.192279	0.00798084	6	31138472	2915	0.04341	7.21274e-11	42.7712
ebi-a-GCST90002121	CD8 on CD39+ CD8+ T cell	rs17634993	T	C	T	C	-0.5041	0.111122	0.0148	0.0547565	0.136399	0.415254	17	38679607	2915	0.1134	9.09704e-06	19.7609
ebi-a-GCST90002121	CD8 on CD39+ CD8+ T cell	rs17635782	A	G	A	G	0.1352	-0.0780414	0.3072	0.332377	0.0661483	0.238082	11	38978717	2915	0.02947	4.63895e-06	21.0471
ebi-a-GCST90002121	CD8 on CD39+ CD8+ T cell	rs3128900	T	G	T	G	0.1796	0.0415034	0.847	0.845309	0.0857448	0.628362	6	29833057	2915	0.04028	8.555e-06	19.8808
ebi-a-GCST90002121	CD8 on CD39+ CD8+ T cell	rs34134566	T	C	T	C	-0.1385	0.182439	0.2827	0.17986	0.0812731	0.0247834	14	91842928	2915	0.03061	6.33199e-06	20.4726
ebi-a-GCST90002121	CD8 on CD39+ CD8+ T cell	rs4237773	C	G	C	G	0.1254	0.0258134	0.348	0.359022	0.0647339	0.690068	11	6031584	2915	0.02808	8.32799e-06	19.9435
ebi-a-GCST90002121	CD8 on CD39+ CD8+ T cell	rs55740958	T	C	T	C	-0.206	-0.139595	0.1518	0.0642536	0.126748	0.27074	6	32073700	2915	0.03916	1.53699e-07	27.6725
ebi-a-GCST90002121	CD8 on CD39+ CD8+ T cell	rs71382764	C	G	C	G	-0.2811	-0.0712837	0.0504	0.0502478	0.141683	0.61488	16	49736424	2915	0.06208	6.16794e-06	20.503
ebi-a-GCST90002121	CD8 on CD39+ CD8+ T cell	rs72847706	C	T	C	T	-0.2551	0.100699	0.228	0.330756	0.0658767	0.126364	2	87055981	2915	0.03189	1.79597e-15	63.99
ebi-a-GCST90002121	CD8 on CD39+ CD8+ T cell	rs75071804	T	A	T	A	0.4348	-0.243454	0.0225	0.0485687	0.144284	0.0915402	2	14847536	2915	0.09197	2.381e-06	22.3505
ebi-a-GCST90002121	CD8 on CD39+ CD8+ T cell	rs75329937	C	T	C	T	-0.3177	0.106548	0.0393	0.0131362	0.273867	0.69724	3	194563616	2915	0.07024	6.33199e-06	20.4581
ebi-a-GCST90002121	CD8 on CD39+ CD8+ T cell	rs75482992	A	G	A	G	-0.3072	0.074503	0.0407	0.0322109	0.179537	0.678162	2	237394959	2915	0.06911	9.12893e-06	19.7588
ebi-a-GCST90002121	CD8 on CD39+ CD8+ T cell	rs76748045	T	C	T	C	-0.2397	0.0338243	0.0671	0.0650518	0.125703	0.787866	2	21986200	2915	0.05411	9.78994e-06	19.6237
ebi-a-GCST90002121	CD8 on CD39+ CD8+ T cell	rs9284960	T	C	T	C	-0.3498	0.257913	0.0322	0.0175933	0.235778	0.274008	5	17107957	2915	0.07608	4.45502e-06	21.1397
ebi-a-GCST90002121	CD8 on CD39+ CD8+ T cell	rs9357097	T	C	T	C	0.1925	-0.0151753	0.4762	0.240371	0.0728713	0.835035	6	30285121	2915	0.02804	8.08165e-12	47.1309

## Sheet: Table S3b
Table S3b. Search if a list of SNPs used in the results of Figure4 and TableS10 have previously been associated with a trait or disease ( Using LDtrait Tool)
Query	GWAS Trait	PMID	RS Number	Position (GRCh37)	Alleles	R2	D'	Risk Allele	Effect Size (95% CI)	Beta or OR	P-value
rs10858526	Interleukin-5 levels	27989323	rs71438922	chr12:87198152	C=0.553, G=0.447	0.241113	0.699311	NR	0.121	0.068-0.174	8e-06
rs10858526	Serum molybdenum levels	35501403	rs111260116	chr12:87289560	A=0.452, C=0.548	0.280373	0.746832	0.257	0.183	0.11-0.26	2e-06
rs10880825	Type 2 diabetes	32541925	rs2408252	chr12:45868623	C=0.195, T=0.805	0.195641	0.517709	0.5375	0.0264	0.018-0.035	1e-09
rs111693583	Adult body size	32376654	rs7498665	chr16:28883241	A=0.739, G=0.261	0.605098	0.836243	0.600456	0.0172834	0.015-0.02	6e-35
rs111693583	Alanine aminotransferase levels	33980691	rs56186137	chr16:28825953	A=0.737, G=0.263	0.61295	0.845134	0.4	0.01	/	2e-07
rs111693583	Albumin-globulin ratio	29403010	rs12928404	chr16:28847246	C=0.456, T=0.544	0.252114	0.830873	NR	0.03293	0.022-0.043	6e-10
rs111693583	Alcohol consumption	31358974	rs2726034	chr16:28336882	C=0.335, T=0.665	0.210391	0.588673	0.68	0.007	0.005-0.009	1e-10
rs111693583	Alcohol frequency weekly (standard GWA)	37106081	rs2925635	chr16:28622993	A=0.345, G=0.655	0.208309	0.599191	NR	0.15583	0.1-0.21	4e-08
rs111693583	Allergic disease (asthma, hay fever or eczema)	29679657	rs2726040	chr16:28330790	C=0.634, G=0.366	0.130152	0.858041	0.5748	0.0238	NA	5e-06
rs111693583	Allergic rhinitis	30013184	rs9282864	chr16:28617308	A=0.704, G=0.296	0.619707	0.921408	0.6723	1.06383	1.04-1.08	5e-10
rs111693583	Alzheimer's disease or educational attainment (pleiotropy)	34743297	rs8049439	chr16:28837515	C=0.356, T=0.644	0.423	0.874303	0.6549	42.4115	NA	1e-08
rs111693583	Anterior thigh muscle fat infiltration percentage	36402844	rs62036622	chr16:28837203	G=0.198, T=0.802	0.423605	0.725564	0.33	6.66	NA	3e-11
rs111693583	Attention deficit hyperactivity disorder or autism spectrum disorder or intelligence (pleiotropy)	35764056	rs2650492	chr16:28333411	A=0.113, G=0.887	0.183643	0.663657	NR	NA	NA	4e-13
rs111693583	Bioavailable testosterone levels	34321204	rs56226746	chr16:28864449	A=0.254, G=0.746	0.583416	0.805842	0.43	0.05	0.034-0.066/	1e-09
rs111693583	Bipolar disorder or body mass index	31754094	rs151181	chr16:28490517	C=0.24, T=0.76	0.569966	0.765876	NR	0.027	0.021-0.033	3e-19
rs111693583	BMI (adjusted for smoking behaviour)	28443625	rs2650492	chr16:28333411	A=0.113, G=0.887	0.183643	0.663657	0.2933	0.0225	0.015-0.03/2	3e-08
rs111693583	BMI in non-smokers	28443625	rs2650492	chr16:28333411	A=0.113, G=0.887	0.183643	0.663657	0.2933	0.0215	0.012-0.031/2	3e-06
rs111693583	Body fat percentage	30593698	rs2411453	chr16:28632021	G=0.535, T=0.465	0.317775	0.950602	NR	0.18142	0.14-0.22	4e-17
rs111693583	Body mass index	25673413	rs2650492	chr16:28333411	A=0.113, G=0.887	0.183643	0.663657	0.303	0.021	0.014-0.028/2	2e-09
rs111693583	Body mass index (MTAG)	36376304	rs3888190	chr16:28889486	A=0.263, C=0.737	0.598251	0.835799	NR	0.028859	0.026-0.032	1e-68
rs111693583	Body mass index in physically active individuals	28448500	rs2008514	chr16:28825605	A=0.263, G=0.737	0.61295	0.845134	0.3937	0.0346	0.023-0.047/2	1e-08
rs111693583	Body size at age 10	32376654	rs62037365	chr16:28868962	C=0.738, G=0.262	0.603033	0.83611	0.601978	0.0136515	0.011-0.016	1e-21
rs111693583	Brain morphology (min-P)	32665545	rs111820348	chr16:28645127	C=0.822, T=0.178	0.40705	0.758381	NR	NA	NA	6e-10
rs111693583	Brain region volumes	31676860	rs111820348	chr16:28645127	C=0.822, T=0.178	0.40705	0.758381	NR	NA	NA	2e-08
rs111693583	Brain shape (segment 285)	33821002	rs437564	chr16:28818037	C=0.746, T=0.254	0.554694	0.785342	NR	NA	NA	5e-09
rs111693583	Cannabis use	30150663	rs10499	chr16:28915527	A=0.819, G=0.181	0.408053	0.75113	0.651	0.053	0.035-0.071	1e-09
rs111693583	CASP3/SULT1A1 protein level ratio	38412862	rs480400	chr16:28574615	A=0.574, G=0.426	0.409396	0.99555	NR	0.211218	0.2-0.22	2e-210
rs111693583	Caudate nucleus volume	31636452	rs1987471	chr16:28825866	G=0.263, T=0.737	0.61295	0.845134	0.6314	5.878	NA	4e-09
rs111693583	CD19 on B cell	32929287	rs2904880	chr16:28944396	C=0.17, G=0.83	0.340505	0.714171	0.59858	0.1678	0.11-0.22	7e-10
rs111693583	CD19 on switched memory B cell	32929287	rs7189927	chr16:28913787	C=0.753, T=0.247	0.575592	0.78609	0.59817	0.167	0.12-0.22	3e-11
rs111693583	Childhood body mass index	37280435	rs555978476	chr16:28403471	A=0.216, C=0.784	0.409546	0.674959	NR	0.018466	0.014-0.023	5e-15
rs111693583	Childhood obesity	31504550	rs2925630	chr16:28619132	C=0.291, T=0.709	0.624781	0.915863	NR	0.0935	0.054-0.133	4e-06
rs111693583	Chronic inflammatory diseases (ankylosing spondylitis, Crohn's disease, psoriasis, primary sclerosing cholangitis, ulcerative colitis) (pleiotropy)	26974007	rs26528	chr16:28517709	C=0.382, T=0.618	0.490792	0.99449	NR	NA	NA	3e-29
rs111693583	Chronic obstructive pulmonary disease	28166215	rs17707300	chr16:28593347	C=0.217, T=0.783	0.901051	0.998796	0.37	1.1	1.06-1.13	7e-10
rs111693583	Cigarettes smoked per day	36477530	rs34839	chr16:28489346	C=0.463, T=0.537	0.335352	0.971456	0.451	0.0119	0.0082-0.0156	2e-10
rs111693583	Cigarettes smoked per day (MTAG)	36376304	rs113079736	chr16:28860183	A=0.262, G=0.738	0.604408	0.836199	NR	0.017907	0.013-0.023	7e-11
rs111693583	Cognitive ability	29186694	rs8062405	chr16:28837906	A=0.732, G=0.268	0.580614	0.83356	NR	6.035	NA	2e-09
rs111693583	Cognitive ability, years of educational attainment or schizophrenia (pleiotropy)	31374203	rs7359397	chr16:28885659	C=0.806, T=0.194	0.425032	0.736065	NR	0.0134618	0.0094-0.0175	7e-11
rs111693583	Cognitive aspects of educational attainment	33414549	rs12448902	chr16:28871191	C=0.813, G=0.187	0.389959	0.721697	0.310139	0.0601245	0.047-0.074	1e-18
rs111693583	Cognitive empathy	28584286	rs40836	chr16:28510537	A=0.615, G=0.385	0.478797	0.988924	0.54	0.1209	0.074-0.168	4e-07
rs111693583	Cognitive performance	30038396	rs12448902	chr16:28871191	C=0.813, G=0.187	0.389959	0.721697	0.6061	0.026	0.02-0.032	5e-19
rs111693583	Cortical surface area	34560273	rs62036658	chr16:28850371	G=0.2, T=0.8	0.402137	0.700769	0.4003	NA	NA	5e-11
rs111693583	Cortical thickness	34560273	rs7191618	chr16:28565667	C=0.661, G=0.339	0.591826	0.994848	0.4117	NA	NA	1e-17
rs111693583	COVID-19 or obesity (pleiotropy)	36187959	rs7189927	chr16:28913787	C=0.753, T=0.247	0.575592	0.78609	NR	1.07	NA	6e-10
rs111693583	C-reactive protein	34594039	rs555978476	chr16:28403471	A=0.216, C=0.784	0.409546	0.674959	NR	0.0165	0.011-0.022	2e-10
rs111693583	C-reactive protein levels (MTAG)	36376304	rs7187776	chr16:28857645	A=0.651, G=0.349	0.399138	0.836385	NR	0.01923	0.015-0.023	5e-21
rs111693583	Crohn's disease	21102463	rs151181	chr16:28490517	C=0.24, T=0.76	0.569966	0.765876	0.386	1.07	1.03-1.12	2e-11
rs111693583	Crohn's disease or Leprosy (opposite effect)	35512355	rs4787458	chr16:28531287	A=0.823, G=0.177	0.600367	0.924812	NR	NA	NA	9e-11
rs111693583	Drinks per week	36477530	rs62034321	chr16:28534038	C=0.7, T=0.3	0.701962	0.991481	0.396	0.01	0.0084-0.0116	4e-32
rs111693583	Eczema	30595370	rs7193402	chr16:28586127	C=0.227, T=0.773	0.953734	0.9977	NR	NA	NA	3e-10
rs111693583	Educational attainment	35361970	rs4788080	chr16:28558081	C=0.777, T=0.223	0.935319	0.998831	0.3595	0.0133895	0.011-0.016	1e-34
rs111693583	ENO1/SULT1A1 protein level ratio	38412862	rs480400	chr16:28574615	A=0.574, G=0.426	0.409396	0.99555	NR	0.199428	0.19-0.21	9e-187
rs111693583	ENO2/SULT1A1 protein level ratio	38412862	rs480400	chr16:28574615	A=0.574, G=0.426	0.409396	0.99555	NR	0.164313	0.15-0.18	9e-129
rs111693583	Estimated glomerular filtration rate	31152163	rs7187776	chr16:28857645	A=0.651, G=0.349	0.399138	0.836385	0.6208	0.0022	0.0016-0.0028	1e-11
rs111693583	Externalizing behaviour (multivariate analysis)	34446935	rs3743963	chr16:28604686	A=0.579, G=0.421	0.417544	0.995587	0.461	0.01	0.008-0.012	2e-12
rs111693583	Extremely high intelligence	29520040	rs12928404	chr16:28847246	C=0.456, T=0.544	0.252114	0.830873	0.663	5.59	-	2e-08
rs111693583	F-cake/biscuits liking (derived food-liking factor)	35585065	rs35626515	chr16:28649651	A=0.408, C=0.592	0.341232	0.876271	0.4032	0.069096	0.047-0.091	8e-10
rs111693583	F-capsicum liking (derived food-liking factor)	35585065	rs378421	chr16:28754684	A=0.313, G=0.687	0.43474	0.8052	0.4133	0.06858	0.047-0.09	2e-10
rs111693583	FEV1	30804560	rs12446589	chr16:28870962	A=0.203, G=0.797	0.401383	0.693637	0.3998	0.0131	0.0084-0.0178	3e-08
rs111693583	F-highly palatable foods liking (derived food-liking factor)	35585065	rs35626515	chr16:28649651	A=0.408, C=0.592	0.341232	0.876271	0.4032	0.023482	0.016-0.031	8e-11
rs111693583	Fibrinogen levels or factor VII levels (pleiotropy)	35285134	rs8062405	chr16:28837906	A=0.732, G=0.268	0.580614	0.83356	NR	NA	NA	1e-09
rs111693583	Fibrinogen levels or factor VII levels or factor XI levels or tissue plasminogen activator levels (pleiotropy)	35285134	rs8062405	chr16:28837906	A=0.732, G=0.268	0.580614	0.83356	NR	NA	NA	8e-10
rs111693583	Fibrinogen levels or plasminogen activator inhibitor 1 levels (pleiotropy)	35285134	rs8062405	chr16:28837906	A=0.732, G=0.268	0.580614	0.83356	NR	NA	NA	1e-09
rs111693583	Fibrinogen levels or tissue plasminogen activator levels (pleiotropy)	35285134	rs8062405	chr16:28837906	A=0.732, G=0.268	0.580614	0.83356	NR	NA	NA	9e-10
rs111693583	Free testosterone levels	34321204	rs56226746	chr16:28864449	A=0.254, G=0.746	0.583416	0.805842	0.43	0	0-0/	2e-09
rs111693583	F-savour/caloric food liking (derived food-liking factor)	35585065	rs35626515	chr16:28649651	A=0.408, C=0.592	0.341232	0.876271	0.4032	0.064163	0.041-0.087	4e-08
rs111693583	Furaneol sulfate levels	36635386	rs151232	chr16:28580333	C=0.413, T=0.587	0.42993	0.994194	0.504438	0.241609	0.21-0.28	2e-40
rs111693583	General cognitive ability	29844566	rs112223196	chr16:28298418	A=0.904, C=0.096	0.116211	0.58005	NR	5.946	-	3e-09
rs111693583	Glycated hemoglobin levels	33462484	rs2726032	chr16:28338043	C=0.45, T=0.55	0.277834	0.862095	NR	0.0148	0.0099-0.0197	2e-09
rs111693583	Glycated hemoglobin levels	34059833	rs7190771	chr16:28590030	A=0.234, G=0.766	0.995554	1	0.3778	0.0085	0.006-0.011	6e-11
rs111693583	Hand grip strength	29691431	rs2726036	chr16:28347140	A=0.704, C=0.296	0.379506	0.721746	0.5991	0.003	0.0024-0.0036	3e-20
rs111693583	Hand grip strength	29691431	rs12928404	chr16:28847246	C=0.456, T=0.544	0.252114	0.830873	0.41	0.003	0.0024-0.0036	1e-25
rs111693583	Hand grip strength	29691431	rs62037364	chr16:28868695	A=0.262, G=0.738	0.603033	0.83611	0.4076	0.003	0.0024-0.0036	2e-26
rs111693583	HDL cholesterol levels	32203549	rs7188071	chr16:28917644	C=0.751, T=0.249	0.580204	0.793464	0.353251	0.0109104	0.007-0.0148	3e-08
rs111693583	Height	36224396	rs181206	chr16:28513403	A=0.84, G=0.16	0.568242	0.955971	0.3018	0.0154	0.011-0.02	9e-11
rs111693583	High density lipoprotein cholesterol levels	33980691	rs56186137	chr16:28825953	A=0.737, G=0.263	0.61295	0.845134	0.4	0.01	/	4e-07
rs111693583	High density lipoprotein cholesterol levels	34887591	rs7187333	chr16:28865916	A=0.197, G=0.803	0.422576	0.726054	NR	NA	NA	2e-09
rs111693583	High-density lipoprotein levels (MTAG)	36376304	rs7189927	chr16:28913787	C=0.753, T=0.247	0.575592	0.78609	NR	0.01688	0.012-0.022	5e-10
rs111693583	Highest math class taken	30038396	rs3986805	chr16:28350059	A=0.591, G=0.409	0.353704	0.894726	0.626	0.0159	0.011-0.02	1e-11
rs111693583	Highest math class taken (MTAG)	30038396	rs11864750	chr16:28875204	A=0.739, T=0.261	0.605788	0.836287	0.62	0.0216	0.018-0.025	7e-37
rs111693583	Hip circumference adjusted for BMI	34021172	rs6565293	chr16:28933248	C=0.268, T=0.732	0.171429	0.452243	NR	0.0204002	0.015-0.026	9e-12
rs111693583	Hip circumference variance	31453325	rs8056890	chr16:28897452	A=0.246, G=0.754	0.592009	0.793374	NR	NA	NA	1e-09
rs111693583	Hip index	34021172	rs6565293	chr16:28933248	C=0.268, T=0.732	0.171429	0.452243	NR	0.0179293	0.012-0.024	8e-09
rs111693583	Household income (MTAG)	31844048	rs240702	chr16:28531353	C=0.689, T=0.311	0.668249	0.991352	0.4203	0.0147114	0.011-0.019	8e-13
rs111693583	Household income (MTAG)	31844048	rs151226	chr16:28549823	A=0.577, C=0.423	0.412013	0.992622	0.4552	0.0115137	0.0075-0.0155	1e-08
rs111693583	Household income (MTAG)	31844048	rs12919058	chr16:28927818	A=0.586, C=0.414	0.22394	0.719301	0.3403	0.0128062	0.0086-0.017	2e-09
rs111693583	Inflammatory bowel disease	26192919	rs62037363	chr16:28865042	C=0.262, T=0.738	0.604408	0.836199	NR	NA	NA	6e-22
rs111693583	Inflammatory bowel disease (early onset)	19915574	rs8049439	chr16:28837515	C=0.356, T=0.644	0.423	0.874303	0.37	1.14	1.00-1.30	2e-09
rs111693583	Insulin-like growth factor 1 levels	33462484	rs2726032	chr16:28338043	C=0.45, T=0.55	0.277834	0.862095	NR	0.0143	0.0096-0.019	3e-09
rs111693583	Intelligence	29942086	rs2650492	chr16:28333411	A=0.113, G=0.887	0.183643	0.663657	NR	7.664	-	2e-14
rs111693583	Interleukin-27 levels (IL27.EBI3.2829.19.2)	29875488	rs181209	chr16:28514854	G=0.84, T=0.16	0.580846	0.965798	0.327	0.18	0.12	9e-12
rs111693583	Ischemic stroke or fibrinogen levels (pleiotropy)	35285134	rs8062405	chr16:28837906	A=0.732, G=0.268	0.580614	0.83356	NR	NA	NA	1e-09
rs111693583	Lamb consumption	32066663	rs240707	chr16:28524612	C=0.609, G=0.391	0.471264	0.994404	NR	0.0135225	0.0087-0.0183	3e-08
rs111693583	Left-handedness	32989287	rs62036618	chr16:28828834	A=0.737, C=0.263	0.611275	0.843978	0.6127	0.975249	NA	1e-13
rs111693583	Leisure sedentary behaviour (television watching)	32317632	rs7189927	chr16:28913787	C=0.753, T=0.247	0.575592	0.78609	NR	0.0149741	0.011-0.019	3e-11
rs111693583	Lung function (FEV1)	36914875	rs12928404	chr16:28847246	C=0.456, T=0.544	0.252114	0.830873	0.584	7.515	NA	6e-14
rs111693583	Lung function (FVC)	30804560	rs12446589	chr16:28870962	A=0.203, G=0.797	0.401383	0.693637	0.3998	0.0113	0.0066-0.016	2e-06
rs111693583	Mean corpuscular hemoglobin	32888494	rs371918919	chr16:28863965	A=0.798, T=0.202	0.47673	0.759689	0.358401	0.0219042	0.017-0.026	4e-21
rs111693583	Mean corpuscular hemoglobin	32888493	rs371918919	chr16:28863965	A=0.798, T=0.202	0.47673	0.759689	0.358197	0.02195	0.018-0.026	6e-25
rs111693583	Mean corpuscular hemoglobin	32888493	rs371918919	chr16:28863965	A=0.798, T=0.202	0.47673	0.759689	0.306563	NA	NA	9e-22
rs111693583	Mean corpuscular hemoglobin	30595370	rs7498555	chr16:28893571	C=0.194, T=0.806	0.425032	0.736065	NR	NA	NA	2e-15
rs111693583	Mean corpuscular volume	34594039	rs72793812	chr16:28840381	A=0.806, G=0.194	0.426051	0.735537	NR	0.0188	0.014-0.023	8e-18
rs111693583	Mean spheric corpuscular volume	32888494	rs181205	chr16:28513129	C=0.229, T=0.771	0.752139	0.879497	0.346925	0.0269946	0.022-0.032	7e-30
rs111693583	Metabolic biomarkers (multivariate analysis)	33980691	rs56186137	chr16:28825953	A=0.737, G=0.263	0.61295	0.845134	0.4	NA	NA	7e-46
rs111693583	Metabolite levels (o-cresol sulfate)	37253714	rs480400	chr16:28574615	A=0.574, G=0.426	0.409396	0.99555	0.5275	0.103	0.073-0.133	8e-12
rs111693583	Milky sweets liking	35585065	rs3088215	chr16:28853996	A=0.738, C=0.262	0.604408	0.836199	0.3968	0.097271	0.072-0.123	7e-14
rs111693583	Monocyte count	32888494	rs56354901	chr16:28523144	C=0.23, T=0.77	0.801621	0.906943	0.340748	0.0142318	0.0096-0.0188	1e-09
rs111693583	Mosquito bite size	28199695	rs2726036	chr16:28347140	A=0.704, C=0.296	0.379506	0.721746	NR	0.0285992	0.017-0.04	8e-07
rs111693583	Mosquito bite size	28199695	rs12446008	chr16:28644459	C=0.862, T=0.138	0.331886	0.796141	NR	0.0337198	0.021-0.047	3e-07
rs111693583	Multi-trait sex score	37277458	rs11639897	chr16:28952638	C=0.82, T=0.18	0.301922	0.649165	NR	NA	NA	4e-09
rs111693583	Non-albumin protein levels	33462484	rs2726032	chr16:28338043	C=0.45, T=0.55	0.277834	0.862095	NR	0.0194	0.015-0.024	2e-14
rs111693583	Non-response to survey questionnaires: "I don't know" item	37386106	rs12928404	chr16:28847246	C=0.456, T=0.544	0.252114	0.830873	NR	NA	NA	5e-12
rs111693583	Obesity	23563607	rs7498665	chr16:28883241	A=0.739, G=0.261	0.605098	0.836243	0.4	1.07	NA	3e-13
rs111693583	Occupational attainment	34613391	rs2726036	chr16:28347140	A=0.704, C=0.296	0.379506	0.721746	0.334	0.042	0.028-0.056	3e-09
rs111693583	Offspring birth weight	31043758	rs12446550	chr16:28543381	A=0.299, G=0.701	0.69499	0.984201	0.419034	0.016794	0.011-0.023	5e-08
rs111693583	Parkinson's disease or first degree relation to individual with Parkinson's disease	31701892	rs2904880	chr16:28944396	C=0.17, G=0.83	0.340505	0.714171	0.3094	0.065	0.044-0.086	8e-10
rs111693583	Participation in an health questionnaire (not invited vs invited)	33563987	rs7206728	chr16:28349237	A=0.416, C=0.584	0.350375	0.902322	0.583064	0.995	0.993,0.996	4e-09
rs111693583	Participation in an health questionnaire (not invited vs invited)	33563987	rs62036658	chr16:28850371	G=0.2, T=0.8	0.402137	0.700769	0.595352	0.994	0.992,0.996	3e-10
rs111693583	Pediatric autoimmune diseases	26301688	rs12598357	chr16:28340945	A=0.587, G=0.413	0.349752	0.895603	0.39	NA	NA	4e-09
rs111693583	Pediatric autoimmune diseases	26301688	rs12928404	chr16:28847246	C=0.456, T=0.544	0.252114	0.830873	0.38	NA	NA	6e-07
rs111693583	Personality traits or cognitive traits (multivariate analysis)	37365406	rs12928404	chr16:28847246	C=0.456, T=0.544	0.252114	0.830873	NR	NA	NA	7e-23
rs111693583	Plasma furaneol sulfate levels in chronic kidney disease	37277652	rs480400	chr16:28574615	A=0.574, G=0.426	0.409396	0.99555	0.52	0.321	0.28-0.36	3e-49
rs111693583	Plasma maltol sulfate levels in chronic kidney disease	37277652	rs193628	chr16:28582142	G=0.509, T=0.491	0.293115	0.996529	0.47	0.234	0.18-0.29	2e-15
rs111693583	Plasma X-13846 levels in chronic kidney disease	37277652	rs151226	chr16:28549823	A=0.577, C=0.423	0.412013	0.992622	0.56	0.197	0.15-0.25	2e-14
rs111693583	Plasma X-17304 levels in chronic kidney disease	37277652	rs480400	chr16:28574615	A=0.574, G=0.426	0.409396	0.99555	0.56	0.198	0.14-0.25	5e-12
rs111693583	Platelet count	32888493	rs200162716	chr16:28743872	A=0.383, G=0.617	0.106537	0.748681	0.52634	0.030742	0.021-0.04	2e-10
rs111693583	Plateletcrit	32888494	rs181206	chr16:28513403	A=0.84, G=0.16	0.568242	0.955971	0.332626	0.0231562	0.018-0.028	2e-20
rs111693583	Pneumonia	34340725	rs4787458	chr16:28531287	A=0.823, G=0.177	0.600367	0.924812	NR	0.01	0.0061-0.0139	9e-07
rs111693583	Posterior thigh muscle fat infiltration percentage	36402844	rs78613234	chr16:28839425	C=0.261, T=0.739	0.605098	0.836243	0.33	6.62	NA	3e-11
rs111693583	Predicted visceral adipose tissue	31501611	rs7498665	chr16:28883241	A=0.739, G=0.261	0.605098	0.836243	0.4033	0.0269138	0.022-0.032	2e-26
rs111693583	Principal component-derived dietary pattern 3	32193382	rs151180	chr16:28487213	G=0.539, T=0.461	0.333469	0.965229	0.568568	0.0439581	0.036-0.052	2e-29
rs111693583	Principal component-derived dietary pattern 3	32193382	rs6565300	chr16:28993049	A=0.177, C=0.823	0.259145	0.608433	0.303014	0.0312859	0.023-0.039	4e-14
rs111693583	Problematic alcohol use (MTAG)	32451486	rs34836	chr16:28494823	A=0.503, G=0.497	0.291534	0.96953	0.4388	0.0157366	0.011-0.021	2e-10
rs111693583	Protein quantitative trait loci (liver)	32778093	rs4788073	chr16:28594549	A=0.766, G=0.234	0.994443	0.997773	0.3415	0.5074	NA	2e-10
rs111693583	PTPN6/SULT1A1 protein level ratio	38412862	rs480400	chr16:28574615	A=0.574, G=0.426	0.409396	0.99555	NR	0.207466	0.19-0.22	3e-201
rs111693583	QT interval	29213071	rs7201929	chr16:28871966	C=0.372, T=0.628	0.13713	0.869486	0.72	1.2	0.73-1.67	5e-07
rs111693583	Red blood cell count	32888493	rs1126446	chr16:28619920	A=0.709, G=0.291	0.625052	0.914733	0.385083	0.025593	0.022-0.03	3e-36
rs111693583	Red cell distribution width	32888493	rs181207	chr16:28513530	C=0.778, T=0.222	0.833056	0.945918	0.673639	NA	NA	6e-12
rs111693583	Refractive error	32231278	rs497523	chr16:28577931	C=0.333, T=0.667	0.150583	0.992328	NR	NA	NA	3e-09
rs111693583	Refractive error (autorefraction measured)	36395078	rs2607006	chr16:28576017	C=0.298, T=0.702	0.121893	0.96855	0.414	0.064	-0.052	1e-06
rs111693583	Risk-taking tendency (4-domain principal component model)	30643258	rs3760091	chr16:28620800	C=0.639, G=0.361	0.144585	0.914968	0.6039	0.0154568	0.01-0.021	4e-09
rs111693583	RWDD1/SULT1A1 protein level ratio	38412862	rs480400	chr16:28574615	A=0.574, G=0.426	0.409396	0.99555	NR	0.159221	0.15-0.17	3e-121
rs111693583	Self-reported math ability (MTAG)	30038396	rs12446589	chr16:28870962	A=0.203, G=0.797	0.401383	0.693637	0.3774	0.0232	0.02-0.027	2e-36
rs111693583	Serum total protein levels	34594039	rs7500321	chr16:28977020	A=0.824, G=0.176	0.258412	0.60799	NR	0.0174	0.012-0.022	7e-12
rs111693583	Sex hormone-binding globulin levels	33980691	rs56186137	chr16:28825953	A=0.737, G=0.263	0.61295	0.845134	0.4	0.013	/	2e-11
rs111693583	Spherical equivalent	32352494	rs2607006	chr16:28576017	C=0.298, T=0.702	0.121893	0.96855	NR	0.07	0.05-0.09	1e-08
rs111693583	Spicy food liking	35585065	rs437564	chr16:28818037	C=0.746, T=0.254	0.554694	0.785342	0.3752	0.02262	0.015-0.03	2e-09
rs111693583	SRC/SULT1A1 protein level ratio	38412862	rs480400	chr16:28574615	A=0.574, G=0.426	0.409396	0.99555	NR	0.25365	0.24-0.27	8e-302
rs111693583	Subcortical volume (min-P)	32665545	rs111820348	chr16:28645127	C=0.822, T=0.178	0.40705	0.758381	NR	NA	NA	2e-10
rs111693583	Subcortical volume (MOSTest)	32665545	rs7498665	chr16:28883241	A=0.739, G=0.261	0.605098	0.836243	NR	NA	NA	9e-14
rs111693583	SULT1A1/VTA1 protein level ratio	38412862	rs480400	chr16:28574615	A=0.574, G=0.426	0.409396	0.99555	NR	0.157619	0.14-0.17	3e-118
rs111693583	Tonsillectomy	28928442	rs111820348	chr16:28645127	C=0.822, T=0.178	0.40705	0.758381	NR	0.0731	0.048-0.098	6e-09
rs111693583	Tonsillectomy	28928442	rs56163509	chr16:28864471	A=0.806, G=0.194	0.425032	0.736065	NR	0.0519	0.034-0.07	1e-08
rs111693583	Total bilirubin levels	33462484	rs2726032	chr16:28338043	C=0.45, T=0.55	0.277834	0.862095	NR	0.0144	0.0097-0.0191	3e-09
rs111693583	Total bilirubin levels	34594039	rs181203	chr16:28512371	A=0.84, C=0.16	0.577848	0.962587	NR	0.0192	0.015-0.024	2e-17
rs111693583	Total testosterone levels	34321204	rs2607006	chr16:28576017	C=0.298, T=0.702	0.121893	0.96855	0.41	0.12	0.085-0.155/	1e-11
rs111693583	Total testosterone levels	34321204	rs12443881	chr16:28841777	C=0.803, T=0.197	0.422576	0.726054	0.4	0.12	0.085-0.155/	4e-12
rs111693583	Type 1 diabetes	21829393	rs4788084	chr16:28539848	C=0.7, T=0.3	0.701581	0.990269	NR	1.15	NA	1e-08
rs111693583	Type 2 diabetes	32541925	rs7188071	chr16:28917644	C=0.751, T=0.249	0.580204	0.793464	0.6365	0.0292	0.02-0.039	1e-09
rs111693583	Ulcerative colitis	37262302	rs62037369	chr16:28883841	C=0.806, T=0.194	0.425032	0.736065	NR	1.081	1.051-1.112	7e-08
rs111693583	Ulcerative colitis x sex interaction (2df)	37262302	rs62037369	chr16:28883841	C=0.806, T=0.194	0.425032	0.736065	NR	NA	NA	2e-08
rs111693583	Urinary metabolite levels in chronic kidney disease	31959995	rs231977	chr16:28542172	C=0.421, T=0.579	0.416311	0.994116	0.45	0.213	0.15-0.27	1e-12
rs111693583	Urinary metabolite levels in chronic kidney disease	31959995	rs231976	chr16:28545587	C=0.417, G=0.583	0.423931	0.99416	0.45	0.342	0.27-0.42	2e-19
rs111693583	Urinary metabolite levels in chronic kidney disease	31959995	rs151232	chr16:28580333	C=0.413, T=0.587	0.42993	0.994194	0.45	0.364	0.3-0.42	3e-31
rs111693583	Urine 3-hydroxyindolin-2-one sulfate levels in chronic kidney disease	37277652	rs151228	chr16:28563026	A=0.576, G=0.424	0.41243	0.995564	0.54	0.347	0.3-0.39	1e-52
rs111693583	Urine furaneol sulfate levels in chronic kidney disease	37277652	rs151232	chr16:28580333	C=0.413, T=0.587	0.42993	0.994194	0.54	0.386	0.35-0.42	9e-88
rs111693583	Urine maltol sulfate levels in chronic kidney disease	37277652	rs193628	chr16:28582142	G=0.509, T=0.491	0.293115	0.996529	0.46	0.283	0.22-0.35	9e-18
rs111693583	Urine X-12714 levels in chronic kidney disease	37277652	rs151228	chr16:28563026	A=0.576, G=0.424	0.41243	0.995564	0.54	0.197	0.16-0.23	3e-25
rs111693583	Urine X-13846 levels in chronic kidney disease	37277652	rs151228	chr16:28563026	A=0.576, G=0.424	0.41243	0.995564	0.54	0.272	0.2-0.34	2e-14
rs111693583	Urine X-17674 levels in chronic kidney disease	37277652	rs193628	chr16:28582142	G=0.509, T=0.491	0.293115	0.996529	0.46	0.166	0.12-0.21	2e-15
rs111693583	Venous thromboembolism or fibrinogen levels (pleiotropy)	35285134	rs8062405	chr16:28837906	A=0.732, G=0.268	0.580614	0.83356	NR	NA	NA	1e-09
rs111693583	Verbal-numerical reasoning	32895543	rs8049439	chr16:28837515	C=0.356, T=0.644	0.423	0.874303	NR	NA	NA	6e-14
rs111693583	Vertex-wise cortical surface area	34910505	rs8062405	chr16:28837906	A=0.732, G=0.268	0.580614	0.83356	0.33	6.74	NA	2e-11
rs111693583	Vertex-wise cortical thickness	34910505	rs7191618	chr16:28565667	C=0.661, G=0.339	0.591826	0.994848	0.35	9.71	NA	3e-22
rs111693583	Vertex-wise sulcal depth	34910505	rs62036658	chr16:28850371	G=0.2, T=0.8	0.402137	0.700769	0.34	9.52	NA	2e-21
rs111693583	Waist circumference	31453325	rs8056890	chr16:28897452	A=0.246, G=0.754	0.592009	0.793374	NR	NA	NA	9e-40
rs111693583	Waist circumference adjusted for body mass index	34021172	rs2904880	chr16:28944396	C=0.17, G=0.83	0.340505	0.714171	NR	0.0170948	0.011-0.023	2e-08
rs111693583	Waist circumference variance	31453325	rs8056890	chr16:28897452	A=0.246, G=0.754	0.592009	0.793374	NR	NA	NA	6e-15
rs111693583	Waist-hip ratio	30239722	rs9931989	chr16:28906084	C=0.751, G=0.249	0.582566	0.794654	0.6674	0.0171	0.014-0.021	5e-22
rs111693583	Walking pace	33128006	rs7187776	chr16:28857645	A=0.651, G=0.349	0.399138	0.836385	NR	0.00941922	0.0069-0.0119	2e-13
rs111693583	Weight	19079260	rs7498665	chr16:28883241	A=0.739, G=0.261	0.605098	0.836243	0.44	3.69	2.51-4.87	1e-09
rs111693583	White bread liking	35585065	rs35626515	chr16:28649651	A=0.408, C=0.592	0.341232	0.876271	0.4031	0.020258	0.013-0.027	2e-08
rs111693583	X-12714 levels	36635386	rs151228	chr16:28563026	A=0.576, G=0.424	0.41243	0.995564	0.538366	0.217881	0.19-0.25	3e-39
rs111693583	X-17677 levels	36357675	rs558548	chr16:28575899	C=0.581, T=0.419	0.400718	0.972129	0.5208	0.138778	0.12-0.16	1e-32
rs141874683	Brain shape (segment 213)	33821002	rs141874683	chr2:5836918	C=0.987, T=0.013	1	1	NR	NA	NA	5e-08
rs150052968	Body mass index	36581621	rs9828788	chr3:42492734	A=0.778, G=0.222	0.542157	0.756314	NR	0.0124	0.0089-0.0159	1e-11
rs150052968	Body mass index (MTAG)	36376304	rs9818643	chr3:42491044	A=0.74, C=0.26	0.677706	0.890212	NR	0.013474	0.0091-0.0179	2e-09
rs150052968	Diverticular disease	37492107	rs420851	chr3:42526600	C=0.766, G=0.234	0.566748	0.759594	0.31	0.04	0.028-0.052	9e-11
rs150052968	Response to antipsychotic treatment in schizophrenia (reasoning)	21107309	rs2286720	chr3:42448471	A=0.112, G=0.888	0.119152	0.533234	0.07	NA	NA	1e-06
rs1886730	Adult body size	32376654	rs4648450	chr1:2723214	A=0.395, C=0.605	0.297035	0.594054	0.533103	0.0098008	0.0071-0.0125	1e-12
rs1886730	Asthma	32296059	rs734999	chr1:2513216	C=0.355, T=0.645	0.793832	0.893307	0.51	NA	NA	1e-09
rs1886730	Autoimmune traits	30595370	rs10797431	chr1:2501222	G=0.515, T=0.485	0.446369	0.929135	NR	NA	NA	1e-11
rs1886730	Body mass index	30595370	rs3762444	chr1:2427712	C=0.674, T=0.326	0.406181	0.677978	NR	NA	NA	2e-14
rs1886730	Body mass index (MTAG)	36376304	rs7535528	chr1:2444414	A=0.226, G=0.774	0.319261	0.775255	NR	0.01547	0.012-0.019	2e-17
rs1886730	CD46/TNFRSF14 protein level ratio	38412862	rs4870	chr1:2488153	A=0.385, G=0.615	0.842179	0.980746	NR	0.176559	0.16-0.19	3e-147
rs1886730	Celiac disease	20190752	rs3748816	chr1:2526746	A=0.459, G=0.541	0.473561	0.855258	0.66	1.12	1.09-1.18	3e-09
rs1886730	Celiac disease and Rheumatoid arthritis	26546613	rs4073285	chr1:2539796	C=0.519, T=0.481	0.385812	0.871096	NR	0.9	NA	2e-13
rs1886730	Chronic inflammatory diseases (ankylosing spondylitis, Crohn's disease, psoriasis, primary sclerosing cholangitis, ulcerative colitis) (pleiotropy)	26974007	rs2234161	chr1:2491205	C=0.356, T=0.644	0.879216	0.941352	NR	NA	NA	2e-11
rs1886730	Diffuse large B-cell lymphoma or rheumatoid arthritis	31407831	rs3890745	chr1:2553624	C=0.485, T=0.515	0.382904	0.861583	NR	1.14416	NA	2e-08
rs1886730	Drinks per week	36477530	rs12564460	chr1:2524895	C=0.239, G=0.761	0.153925	0.945712	0.169	0.00819	0.006-0.0103	7e-15
rs1886730	Eosinophil counts	30595370	rs2227312	chr1:2487663	A=0.599, C=0.401	0.800285	0.987771	NR	NA	NA	9e-16
rs1886730	Eosinophil percentage of white cells	32888494	rs4870	chr1:2488153	A=0.385, G=0.615	0.842179	0.980746	0.48206	0.0148082	0.01-0.019	2e-11
rs1886730	ESAM/TNFRSF14 protein level ratio	38412862	rs2257763	chr1:2490898	A=0.641, C=0.359	0.858453	0.936661	NR	0.143115	0.13-0.16	1e-97
rs1886730	Graves' disease	22922229	rs2843403	chr1:2529097	C=0.46, T=0.54	0.46705	0.851751	0.638	1.19048	1.11-1.27	8e-07
rs1886730	HVEM on CD4+ T cell	32929287	rs1886730	chr1:2488608	C=0.646, T=0.354	1	1	0.57786	0.2928	0.22-0.37	6e-14
rs1886730	HVEM on CD45RA- CD4+ T cell	32929287	rs1886730	chr1:2488608	C=0.646, T=0.354	1	1	0.57786	0.3004	0.22-0.38	2e-14
rs1886730	HVEM on CD8+ T cell	32929287	rs2227313	chr1:2487766	C=0.611, T=0.389	0.798567	0.963086	0.57613	0.2584	0.18-0.33	5e-11
rs1886730	HVEM on Central Memory CD4+ T cell	32929287	rs1886730	chr1:2488608	C=0.646, T=0.354	1	1	0.57786	0.2857	0.21-0.36	2e-13
rs1886730	HVEM on Central Memory CD8+ T cell	32929287	rs1886730	chr1:2488608	C=0.646, T=0.354	1	1	0.57786	0.3092	0.23-0.38	2e-15
rs1886730	HVEM on Effector Memory CD8+ T cell	32929287	rs1886730	chr1:2488608	C=0.646, T=0.354	1	1	0.57786	0.2857	0.21-0.36	9e-13
rs1886730	HVEM on T cell	32929287	rs1886730	chr1:2488608	C=0.646, T=0.354	1	1	0.57786	0.2864	0.21-0.36	7e-13
rs1886730	Inflammatory bowel disease	28067908	rs10797432	chr1:2501338	C=0.42, T=0.58	0.691282	0.954358	NR	NA	NA	8e-07
rs1886730	Insulin levels	34304350	rs6667564	chr1:2520302	C=0.561, T=0.439	0.470828	0.820044	0.45	0.34	NA	5e-06
rs1886730	Insulin levels	34304350	rs6667564	chr1:2520302	C=0.561, T=0.439	0.470828	0.820044	0.45	0.5	NA	5e-06
rs1886730	Irritable mood	29500382	rs7535528	chr1:2444414	A=0.226, G=0.774	0.319261	0.775255	0.362619	5.62	NA	2e-08
rs1886730	LTBR/TNFRSF14 protein level ratio	38412862	rs4870	chr1:2488153	A=0.385, G=0.615	0.842179	0.980746	NR	0.1347	0.12-0.15	1e-84
rs1886730	Lung function (FEV1/FVC)	30595370	rs7535528	chr1:2444414	A=0.226, G=0.774	0.319261	0.775255	NR	NA	NA	6e-11
rs1886730	Multiple sclerosis	21833088	rs4648356	chr1:2709164	A=0.468, C=0.532	0.327842	0.824165	NR	1.14	1.12-1.16	1e-14
rs1886730	NECTIN2/TNFRSF14 protein level ratio	38412862	rs4870	chr1:2488153	A=0.385, G=0.615	0.842179	0.980746	NR	0.15255	0.14-0.17	2e-107
rs1886730	Predicted visceral adipose tissue	31501611	rs4648664	chr1:2584095	A=0.644, C=0.356	0.400169	0.635629	0.4567	0.0154249	0.011-0.02	6e-10
rs1886730	Primary biliary cholangitis	34033851	rs867436	chr1:2523723	C=0.489, T=0.511	0.407376	0.842371	NR	0.134167	0.09-0.178	3e-09
rs1886730	Primary biliary cholangitis	34033851	rs28568531	chr1:2555640	A=0.501, T=0.499	0.406032	0.858288	NR	0.109007	0.07-0.148	4e-08
rs1886730	Primary sclerosing cholangitis	27992413	rs3748816	chr1:2526746	A=0.459, G=0.541	0.473561	0.855258	0.66	1.2	1.14-1.26	5e-13
rs1886730	Primary sclerosing cholangitis	23603763	rs3748816	chr1:2526746	A=0.459, G=0.541	0.473561	0.855258	0.656	1.21	1.14-1.27	7e-12
rs1886730	Primary sclerosing cholangitis (MTAG)	36828809	rs3748816	chr1:2526746	A=0.459, G=0.541	0.473561	0.855258	NR	0.068255	0.046-0.09	1e-09
rs1886730	Rheumatoid arthritis	35470158	rs897628	chr1:2716624	C=0.533, T=0.467	0.323691	0.820245	0.3362	0.94	NA	2e-10
rs1886730	Rheumatoid arthritis (ACPA-positive)	24532676	rs2843401	chr1:2528133	C=0.502, T=0.498	0.42437	0.882375	0.68	1.1236	1.09-1.16	7e-12
rs1886730	Rheumatoid arthritis (rheumatoid factor and/or anti-cyclic citrullinated peptide seropositive)	35470158	rs897628	chr1:2716624	C=0.533, T=0.467	0.323691	0.820245	0.3362	0.9	NA	3e-16
rs1886730	Ulcerative colitis	21297633	rs734999	chr1:2513216	C=0.355, T=0.645	0.793832	0.893307	0.52	1.05	1.01-1.09	3e-09
rs2002586	Myringotomy	28928442	rs67969689	chr2:19468507	C=0.113, T=0.887	0.181021	0.470732	NR	0.1312	0.08-0.182	5e-07
rs226073	Anxiety	33859377	rs325163	chr1:44751710	C=0.34, T=0.66	0.429344	0.85647	0.2853	0.0134254	0.0078-0.0191	9e-08
rs226073	Drinks per week	36477530	rs11808967	chr1:44768249	G=0.239, T=0.761	0.677788	0.839414	0.258	0.00685	0.005-0.0087	3e-13
rs226073	Hippocampus volume change rate	35383335	rs35491980	chr1:44830102	A=0.071, G=0.929	0.161676	0.80137	0.064	9.0476	5.15-12.953/	5e-06
rs226073	Metabolite levels	23823483	rs6662888	chr1:44602159	A=0.223, G=0.777	0.411931	0.658438	NR	0.186773	0.11-0.27	3e-06
rs226073	Metabolite levels	23823483	rs6700522	chr1:44630318	C=0.747, T=0.253	0.590874	0.813418	NR	0.189298	0.11-0.27	7e-06
rs226073	Neuroticism conditioned on Townsend deprivation index (multi-trait conditioning and joint analysis)	33349686	rs6664662	chr1:44624260	C=0.426, T=0.574	0.270435	0.814245	NR	NA	NA	3e-09
rs226073	Reaction time	29844566	rs7525929	chr1:44701277	C=0.768, G=0.232	0.682958	0.827338	NR	0.0080685	0.0047-0.0115	3e-06
rs226073	Reaction time	29844566	rs12078192	chr1:44826511	G=0.229, T=0.771	0.731815	0.861741	NR	0.0080964	0.0047-0.0115	3e-06
rs226073	Vertex-wise sulcal depth	34910505	rs11581177	chr1:44602422	A=0.091, G=0.909	0.18167	0.738436	0.2	5.49	NA	4e-08
rs28521508	Breast area percent density	37345113	rs11636029	chr15:84092561	C=0.737, T=0.263	0.107349	0.704379	NR	NA	NA	3e-07
rs28521508	Hip circumference adjusted for BMI	34021172	rs7359296	chr15:84095982	C=0.801, G=0.199	0.112718	0.864585	NR	0.0227883	0.015-0.031	2e-08
rs28521508	Protein quantitative trait loci (liver)	32778093	rs10520580	chr15:84180207	A=0.153, G=0.847	0.108347	0.996533	0.09408	0.9296	NA	1e-08
rs28521508	Waist circumference adjusted for body mass index	31669095	rs2732151	chr15:84203685	C=0.336, T=0.664	0.194355	0.482463	NR	NA	NA	8e-10
rs35290870	Blood protein levels	30072576	rs111976570	chr2:87014112	A=0.914, C=0.086	0.64028	0.963233	0.810156	0.567263	0.51-0.63	7e-73
rs35290870	CD28- CD4-CD8- T cell %T cell	32929287	rs6755452	chr2:87035076	G=0.227, T=0.773	0.445699	0.976445	0.18885	0.2159	0.15-0.28	5e-11
rs35290870	CD28- CD4-CD8- T cell Absolute Count	32929287	rs6710361	chr2:87047145	A=0.241, G=0.759	0.334869	0.880056	0.19909	0.1921	0.13-0.25	1e-09
rs35290870	CD28+ CD45RA+ CD8dim T cell %CD8dim T cell	32929287	rs2367376	chr2:87009742	C=0.345, T=0.655	0.174189	0.817994	0.24626	0.1716	0.12-0.23	3e-09
rs35290870	CD4+ CD8dim T cell %lymphocyte	32929287	rs12623395	chr2:87031214	C=0.501, G=0.499	0.135664	0.993385	0.54826	0.1774	0.12-0.23	1e-09
rs35290870	CD4-CD8- Natural Killer T %lymphocyte	32929287	rs7569868	chr2:87019683	C=0.87, T=0.13	0.900792	0.992384	0.18946	0.2197	0.16-0.28	3e-12
rs35290870	CD4-CD8- Natural Killer T %T cell	32929287	rs7569868	chr2:87019683	C=0.87, T=0.13	0.900792	0.992384	0.18946	0.2272	0.17-0.29	6e-13
rs35290870	CD4-CD8- Natural Killer T Absolute Count	32929287	rs34613828	chr2:87022759	A=0.879, T=0.121	1	1	0.19518	0.2127	0.15-0.27	5e-12
rs35290870	CD4-CD8- T cell %leukocyte	32929287	rs7569868	chr2:87019683	C=0.87, T=0.13	0.900792	0.992384	0.18946	0.2327	0.17-0.29	2e-14
rs35290870	CD4-CD8- T cell %T cell	32929287	rs7569868	chr2:87019683	C=0.87, T=0.13	0.900792	0.992384	0.18946	0.246	0.19-0.31	2e-15
rs35290870	CD4-CD8- T cell Absolute Count	32929287	rs6755452	chr2:87035076	G=0.227, T=0.773	0.445699	0.976445	0.19236	0.2134	0.16-0.27	7e-13
rs35290870	CD8 on CD28+ CD45RA- CD8+ T cell	32929287	rs13004867	chr2:86982504	C=0.904, G=0.096	0.383468	0.702737	0.1174	0.4974	0.42-0.58	6e-32
rs35290870	CD8 on CD28+ CD45RA+ CD8+ T cell	32929287	rs938487	chr2:87009488	A=0.6, G=0.4	0.127615	0.787542	0.24763	0.5168	0.46-0.57	3e-65
rs35290870	CD8 on CD39+ CD8+ T cell	32929287	rs72847706	chr2:87055981	C=0.196, T=0.804	0.193116	0.586048	0.22765	0.2551	0.19-0.32	2e-15
rs35290870	CD8 on CD8+ T cell	32929287	rs3020726	chr2:87016506	A=0.918, G=0.082	0.637546	0.988933	0.14077	0.5196	0.45-0.59	6e-43
rs35290870	CD8 on Central Memory CD8+ T cell	32929287	rs3020726	chr2:87016506	A=0.918, G=0.082	0.637546	0.988933	0.13808	0.4218	0.34-0.5	2e-26
rs35290870	CD8 on Effector Memory CD8+ T cell	32929287	rs3020726	chr2:87016506	A=0.918, G=0.082	0.637546	0.988933	0.13798	0.2979	0.22-0.38	7e-14
rs35290870	CD8 on HLA DR+ CD8+ T cell	32929287	rs3020726	chr2:87016506	A=0.918, G=0.082	0.637546	0.988933	0.14076	0.3008	0.23-0.38	4e-15
rs35290870	CD8 on naive CD8+ T cell	32929287	rs35626322	chr2:87030421	A=0.788, T=0.212	0.388707	0.873895	0.19433	0.4834	0.42-0.55	3e-46
rs35290870	CD8 on Natural Killer T	32929287	rs34613828	chr2:87022759	A=0.879, T=0.121	1	1	0.19367	0.2358	0.17-0.3	1e-12
rs35290870	Effector Memory CD4-CD8- T cell %T cell	32929287	rs34546581	chr2:87021659	A=0.121, G=0.879	1	1	0.19238	0.2019	0.14-0.26	5e-11
rs35290870	Effector Memory CD4-CD8- T cell Absolute Count	32929287	rs6710361	chr2:87047145	A=0.241, G=0.759	0.334869	0.880056	0.19853	0.177	0.12-0.24	5e-09
rs35290870	interferon-related traits	33104735	rs74767962	chr2:87062483	C=0.202, G=0.798	0.12372	0.477381	0.212	NA	NA	6e-06
rs35290870	Rheumatoid arthritis	35925860	rs2674826	chr2:86948314	C=0.133, T=0.867	0.297962	0.576269	NR	NA	NA	2e-06
rs35290870	Schizophrenia	26198764	rs12997796	chr2:86974318	A=0.906, G=0.094	0.390212	0.716314	NR	1.07	NA	2e-06
rs35290870	Serum levels of protein CD8A	35078996	rs3020726	chr2:87016506	A=0.918, G=0.082	0.637546	0.988933	0.1914	0.544566	0.5-0.59	2e-122
rs35290870	T-cell surface glycoprotein CD8 alpha chain levels	34648354	rs3020726	chr2:87016506	A=0.918, G=0.082	0.637546	0.988933	0.84	0.369	0.34-0.4	2e-100
rs35290870	T-cell surface glycoprotein CD8 alpha chain levels	34648354	rs36227194	chr2:87017989	G=0.963, T=0.037	0.131397	0.689304	0.08	0.283	0.24-0.33	3e-34
rs35290870	Terminally Differentiated CD4-CD8- T cell %T cell	32929287	rs6755452	chr2:87035076	G=0.227, T=0.773	0.445699	0.976445	0.18854	0.1903	0.13-0.25	5e-09
rs445	Alanine aminotransferase levels	33547301	rs445	chr7:92408370	C=0.816, T=0.184	1	1	0.094	7.51	-	6e-14
rs445	Aspartate aminotransferase levels	34315874	rs445	chr7:92408370	C=0.816, T=0.184	1	1	NR	0.0023	0.0013-0.0033	7e-11
rs445	Basophil count	32888493	rs445	chr7:92408370	C=0.816, T=0.184	1	1	0.129785	NA	NA	3e-106
rs445	Basophil percentage of white cells	32888494	rs445	chr7:92408370	C=0.816, T=0.184	1	1	0.095614	0.0592434	0.052-0.067	1e-54
rs445	CCR2 on granulocyte	32929287	rs445	chr7:92408370	C=0.816, T=0.184	1	1	0.19755	0.2826	0.22-0.35	2e-16
rs445	CD127 on granulocyte	32929287	rs445	chr7:92408370	C=0.816, T=0.184	1	1	0.19743	0.3156	0.25-0.38	4e-20
rs445	CD14- CD16- Absolute Count	32929287	rs445	chr7:92408370	C=0.816, T=0.184	1	1	0.19426	0.1786	0.12-0.24	6e-09
rs445	CD14+ CD16- monocyte Absolute Count	32929287	rs445	chr7:92408370	C=0.816, T=0.184	1	1	0.19426	0.1822	0.12-0.24	1e-09
rs445	CD39 on granulocyte	32929287	rs445	chr7:92408370	C=0.816, T=0.184	1	1	0.19743	0.2094	0.14-0.28	1e-09
rs445	CD86 on granulocyte	32929287	rs445	chr7:92408370	C=0.816, T=0.184	1	1	0.19733	0.2079	0.14-0.28	2e-09
rs445	COL18A1/RETN protein level ratio	38412862	rs445	chr7:92408370	C=0.816, T=0.184	1	1	NR	0.137309	0.11-0.16	6e-32
rs445	Eosinophil counts	30595370	rs445	chr7:92408370	C=0.816, T=0.184	1	1	NR	NA	NA	5e-51
rs445	Eosinophil forward scatter	37596262	rs445	chr7:92408370	C=0.816, T=0.184	1	1	0.103	0.186826	0.16-0.21	5e-43
rs445	Eosinophil perturbation response (side scatter median of eosinophil 1 at baseline measured by WDF dye)	38049662	rs445	chr7:92408370	C=0.816, T=0.184	1	1	NR	NA	NA	2e-14
rs445	Eosinophil side fluorescence	37596262	rs445	chr7:92408370	C=0.816, T=0.184	1	1	0.103	0.334062	0.31-0.36	3e-139
rs445	Eosinophil side scatter	37596262	rs445	chr7:92408370	C=0.816, T=0.184	1	1	0.1029	0.336848	0.31-0.36	4e-142
rs445	Eosinophil side scatter distribution width	37596262	rs445	chr7:92408370	C=0.816, T=0.184	1	1	0.103	0.104518	0.077-0.132	5e-14
rs445	FSC-A on granulocyte	32929287	rs445	chr7:92408370	C=0.816, T=0.184	1	1	0.19755	0.4475	0.38-0.51	3e-38
rs445	Gamma glutamyl transferase levels	33462484	rs445	chr7:92408370	C=0.816, T=0.184	1	1	NR	0.0267	0.019-0.035	3e-11
rs445	Gamma glutamyl transferase levels	38116116	rs445	chr7:92408370	C=0.816, T=0.184	1	1	NR	NA	NA	1e-14
rs445	Gamma glutamyl transferase levels	36333282	rs445	chr7:92408370	C=0.816, T=0.184	1	1	0.3124	0.0194	0.013-0.026	2e-09
rs445	Gamma glutamyl transpeptidase	34594039	rs445	chr7:92408370	C=0.816, T=0.184	1	1	NR	0.0228	0.018-0.028	1e-17
rs445	Granulocyte count	27863252	rs445	chr7:92408370	C=0.816, T=0.184	1	1	0.0971	0.103841	0.092-0.116	2e-65
rs445	HDL cholesterol levels	36333282	rs445	chr7:92408370	C=0.816, T=0.184	1	1	0.3124	0.0203	0.014-0.027	4e-09
rs445	Height	34594039	rs445	chr7:92408370	C=0.816, T=0.184	1	1	0.312258	0.0225864	0.018-0.027	2e-25
rs445	Liver enzyme levels (alanine transaminase)	33972514	rs445	chr7:92408370	C=0.816, T=0.184	1	1	0.903801	0.00689352	0.0056-0.0082	2e-26
rs445	Liver enzyme levels (gamma-glutamyl transferase)	36329257	rs445	chr7:92408370	C=0.816, T=0.184	1	1	NR	0.48824	NA	5e-09
rs445	Lymphocyte percentage of white cells	32888494	rs445	chr7:92408370	C=0.816, T=0.184	1	1	0.095585	0.0765296	0.069-0.084	2e-89
rs445	Lymphocyte percentage of white cells	27863252	rs445	chr7:92408370	C=0.816, T=0.184	1	1	0.0971	0.0653351	0.054-0.077	2e-27
rs445	Lymphocyte-to-monocyte ratio	34469753	rs445	chr7:92408370	C=0.816, T=0.184	1	1	0.905	NA	NA	9e-28
rs445	Mean spheric corpuscular volume	32888494	rs445	chr7:92408370	C=0.816, T=0.184	1	1	0.09559	0.0238521	0.016-0.031	4e-10
rs445	Mitochondrial DNA copy number	35023831	rs445	chr7:92408370	C=0.816, T=0.184	1	1	0.184305	0.0207	0.014-0.028	9e-09
rs445	Monocyte count	32888493	rs445	chr7:92408370	C=0.816, T=0.184	1	1	0.131131	NA	NA	2e-219
rs445	Monocyte percentage of white cells	32888494	rs6950425	chr7:92506072	A=0.883, C=0.117	0.22217	0.614285	0.039629	0.0361221	0.025-0.047	3e-10
rs445	Monocyte side fluorescence	37596262	rs445	chr7:92408370	C=0.816, T=0.184	1	1	0.1029	0.178758	0.16-0.2	3e-51
rs445	Monocyte side scatter	37596262	rs445	chr7:92408370	C=0.816, T=0.184	1	1	0.1029	0.17601	0.15-0.2	3e-52
rs445	Myeloid white cell count	27863252	rs445	chr7:92408370	C=0.816, T=0.184	1	1	0.0972	0.110304	0.098-0.122	3e-73
rs445	Neutrophil count	32888493	rs445	chr7:92408370	C=0.816, T=0.184	1	1	0.09833	0.091294	0.085-0.098	1e-175
rs445	Neutrophil forward scatter	37596262	rs445	chr7:92408370	C=0.816, T=0.184	1	1	0.1026	0.243637	0.22-0.27	2e-93
rs445	Neutrophil granulocyte count	33693786	rs445	chr7:92408370	C=0.816, T=0.184	1	1	0.3509	0.04	10^9/	9e-11
rs445	Neutrophil percentage of white cells	32888494	rs445	chr7:92408370	C=0.816, T=0.184	1	1	0.095574	0.0532022	0.046-0.061	3e-44
rs445	Neutrophil percentage of white cells	27863252	rs445	chr7:92408370	C=0.816, T=0.184	1	1	0.0971	0.0423901	0.031-0.054	2e-12
rs445	Neutrophil side fluorescence	37596262	rs445	chr7:92408370	C=0.816, T=0.184	1	1	0.1025	0.277246	0.25-0.3	9e-123
rs445	Neutrophil side scatter	37596262	rs445	chr7:92408370	C=0.816, T=0.184	1	1	0.1025	0.28118	0.26-0.3	1e-126
rs445	Neutrophil side scatter distribution width	37596262	rs445	chr7:92408370	C=0.816, T=0.184	1	1	0.1029	0.143979	0.12-0.17	7e-35
rs445	Neutrophil-to-lymphocyte ratio	34469753	rs445	chr7:92408370	C=0.816, T=0.184	1	1	0.905	NA	NA	6e-24
rs445	Platelet-to-lymphocyte ratio	34469753	rs445	chr7:92408370	C=0.816, T=0.184	1	1	0.905	NA	NA	1e-16
rs445	Resistin levels	33067605	rs445	chr7:92408370	C=0.816, T=0.184	1	1	0.1	0.0829	NA	1e-10
rs445	Sex hormone-binding globulin levels adjusted for BMI	32042192	rs445	chr7:92408370	C=0.816, T=0.184	1	1	0.905396	0.0116821	0.0089-0.0145	5e-18
rs445	SSC-A on CD14+ monocyte	32929287	rs445	chr7:92408370	C=0.816, T=0.184	1	1	0.19682	0.229	0.16-0.29	5e-12
rs445	SSC-A on granulocyte	32929287	rs445	chr7:92408370	C=0.816, T=0.184	1	1	0.1965	0.4371	0.37-0.5	4e-40
rs445	SSC-A on monocyte	32929287	rs445	chr7:92408370	C=0.816, T=0.184	1	1	0.19755	0.2088	0.14-0.28	1e-09
rs445	Sum basophil neutrophil counts	27863252	rs445	chr7:92408370	C=0.816, T=0.184	1	1	0.0971	0.0992611	0.087-0.111	5e-60
rs445	Sum eosinophil basophil counts	27863252	rs445	chr7:92408370	C=0.816, T=0.184	1	1	0.0972	0.068803	0.057-0.081	5e-30
rs445	Sum neutrophil eosinophil counts	27863252	rs445	chr7:92408370	C=0.816, T=0.184	1	1	0.0971	0.102647	0.091-0.115	4e-64
rs445	Total cholesterol levels	30275531	rs445	chr7:92408370	C=0.816, T=0.184	1	1	0.1345	0.0159	0.01-0.021-1	1e-08
rs445	Total testosterone levels	32042192	rs445	chr7:92408370	C=0.816, T=0.184	1	1	0.905105	0.0118382	0.0075-0.0161	1e-08
rs445	Total testosterone levels	36653534	rs445	chr7:92408370	C=0.816, T=0.184	1	1	NR	0.0309886	0.02-0.042	1e-08
rs445	Weight	38116116	rs445	chr7:92408370	C=0.816, T=0.184	1	1	NR	NA	NA	3e-08
rs445	White blood cell count	33693786	rs445	chr7:92408370	C=0.816, T=0.184	1	1	0.3495	0.03	10^9/	1e-09
rs445	White blood cell types	21738478	rs445	chr7:92408370	C=0.816, T=0.184	1	1	0.69	0.076	0.06-0.10	7e-10
rs4657680	Neutrophil count	32888493	rs11579633	chr1:167600842	C=0.763, T=0.237	0.148479	0.784232	0.422291	0.015807	0.012-0.02	9e-16
rs4657680	Neutrophil count	32888494	rs11579633	chr1:167600842	C=0.763, T=0.237	0.148479	0.784232	0.423287	0.0188742	0.014-0.023	5e-17
rs4657680	White blood cell count	32888493	rs11579633	chr1:167600842	C=0.763, T=0.237	0.148479	0.784232	0.421903	0.01621	0.013-0.02	8e-18
rs4959028	17-hydroxyprogesterone (17-OHP) levels	31169883	rs6935999	chr6:32392757	A=0.06, G=0.94	0.151582	0.62953	0.011	0.563282	0.4-0.73	3e-11
rs4959028	4-methylcatechol sulfate levels in elite athletes	31882771	rs144404284	chr6:32553401	A=0.038, G=0.962	0.100088	0.652679	NR	0.653212	0.39-0.92	2e-06
rs4959028	A body shape index	34021172	rs3129944	chr6:32340872	C=0.669, G=0.331	0.182439	0.737838	NR	0.0217534	0.015-0.029	4e-10
rs4959028	ACPA-positive rheumatoid arthritis (smoking interaction)	26272072	rs9268557	chr6:32389305	C=0.456, T=0.544	0.1211	0.932374	NR	2.5	1.92-3.7	3e-10
rs4959028	ACPA-positive rheumatoid arthritis (smoking interaction)	26272072	rs3129890	chr6:32414273	C=0.304, T=0.696	0.338863	0.9436	NR	2.5	1.89-3.57	1e-10
rs4959028	ACPA-positive rheumatoid arthritis (smoking interaction)	26272072	rs3129891	chr6:32415080	A=0.221, G=0.779	0.166874	0.533784	NR	2.5	1.89-3.7	2e-09
rs4959028	Alcohol dependence (allelic genetic model)	36551763	rs7774573	chr6:32657627	C=0.072, T=0.928	0.163457	0.591898	NR	3.09704	NA	5e-06
rs4959028	Arthritis (juvenile idiopathic)	18576341	rs2395148	chr6:32321554	G=0.925, T=0.075	0.327573	0.819658	NR	5.37	3.02-9.56	2e-10
rs4959028	Asparaginase hypersensitivity in acute lymphoblastic leukemia	33768542	rs9268670	chr6:32414287	C=0.573, T=0.427	0.202946	0.953533	NR	0.55	NA	2e-07
rs4959028	Asthma	21804548	rs3129890	chr6:32414273	C=0.304, T=0.696	0.338863	0.9436	0.61	1.15	1.11-1.20	5e-13
rs4959028	Asthma (adult onset)	31669095	rs4713555	chr6:32575524	G=0.701, T=0.299	0.103461	0.515735	NR	NA	NA	7e-13
rs4959028	Atopic dermatitis	23042114	rs9469099	chr6:32308908	A=0.075, G=0.925	0.326419	0.817036	0.909	1.61	1.44-1.80	5e-19
rs4959028	Autoimmune hepatitis	34594039	rs56036302	chr6:32272156	A=0.937, T=0.063	0.139003	0.584357	0.200204	1.24314	0.82-1.66	7e-09
rs4959028	Binding antibody response to interferon beta therapy in multiple sclerosis (antibody levels; IFN尾-1a subcutaneous and intramuscular)	33143745	rs9271721	chr6:32593519	A=0.685, G=0.315	0.121637	0.58033	NR	0.329492	0.26-0.4	5e-22
rs4959028	Bipolar disorder and schizophrenia	22688191	rs3117099	chr6:32358270	A=0.318, G=0.682	0.177737	0.706055	NR	1.25	NA	3e-06
rs4959028	Blood protein levels in cardiovascular risk	28369058	rs10947260	chr6:32373185	C=0.14, T=0.86	0.194541	0.446188	0.1	0.25	NA	6e-09
rs4959028	C-C motif chemokine 19 levels (CCL19.4922.13.1)	29875488	rs116763083	chr6:32569932	A=0.041, T=0.959	0.189187	0.857804	0.026	0.63	0.47-0.79	4e-16
rs4959028	CD127 on CD45RA+ CD4+ T cell	32929287	rs9271772	chr6:32594275	A=0.698, G=0.302	0.120037	0.559753	0.75569	0.2608	0.19-0.33	2e-13
rs4959028	CD4+ CD8dim T cell %leukocyte	32929287	rs9461744	chr6:32388317	A=0.928, G=0.072	0.467735	0.996788	0.21247	0.2827	0.22-0.35	1e-16
rs4959028	CD4+ CD8dim T cell %lymphocyte	32929287	rs9461744	chr6:32388317	A=0.928, G=0.072	0.467735	0.996788	0.21247	0.3015	0.24-0.37	8e-19
rs4959028	CD4+ CD8dim T cell Absolute Count	32929287	rs9461744	chr6:32388317	A=0.928, G=0.072	0.467735	0.996788	0.21272	0.2434	0.17-0.31	7e-12
rs4959028	CD83/IL12A_IL12B protein level ratio	38412862	rs3135392	chr6:32409242	A=0.357, C=0.643	0.101475	0.583109	NR	0.0899838	0.076-0.104	1e-37
rs4959028	Cholesterol esters in medium VLDL	38448586	rs28533694	chr6:32587235	C=0.65, T=0.35	0.110465	0.598638	0.3407	0.0446	0.036-0.054	2e-22
rs4959028	Cholesterol esters in small VLDL	38448586	rs28533694	chr6:32587235	C=0.65, T=0.35	0.110465	0.598638	0.3389	0.0416	0.033-0.05	3e-20
rs4959028	Chronic sinusitis	34594039	rs2395190	chr6:32433318	C=0.71, T=0.29	0.160086	0.626895	0.30111	0.266692	0.22-0.31	1e-29
rs4959028	Colorectal cancer or advanced adenoma	30510241	rs9271695	chr6:32593080	A=0.289, G=0.711	0.119841	0.542138	0.8044	1.09	1.07-1.12	1e-13
rs4959028	Complement C4 levels (C4A.C4B.4481.34.2)	29875488	rs9268896	chr6:32431965	A=0.281, G=0.719	0.152032	0.598192	0.232	0.28	0.12	3e-20
rs4959028	C-reactive protein	34594039	rs9268786	chr6:32420855	C=0.564, T=0.436	0.196195	0.955262	NR	0.0241	0.02-0.028	3e-28
rs4959028	Crohn's disease	23850713	rs10947261	chr6:32373232	G=0.817, T=0.183	0.100176	0.368026	0.294	1.36	1.25-1.49	3e-12
rs4959028	CX3CL1/EPHB6 protein level ratio	38412862	rs9268832	chr6:32427789	C=0.603, T=0.397	0.204636	0.900058	NR	0.0921301	0.078-0.106	8e-40
rs4959028	CXCL10/WARS protein level ratio	38412862	rs3021302	chr6:32623150	C=0.145, T=0.855	0.108693	0.33372	NR	0.0855382	0.068-0.103	1e-21
rs4959028	CXCL3/MGLL protein level ratio	38412862	rs9271683	chr6:32592950	C=0.311, T=0.689	0.116222	0.562282	NR	0.147576	0.13-0.17	2e-61
rs4959028	CXCL3/PTPN6 protein level ratio	38412862	rs9271683	chr6:32592950	C=0.311, T=0.689	0.116222	0.562282	NR	0.133602	0.12-0.15	1e-50
rs4959028	Cystatin C levels	35810165	rs9272080	chr6:32599633	A=0.677, G=0.323	0.101435	0.540032	NR	NA	NA	6e-13
rs4959028	Effector Memory CD4+ T cell %CD4+ T cell	32929287	rs4959028	chr6:32383138	A=0.858, G=0.142	1	1	0.22877	0.2111	0.15-0.28	3e-10
rs4959028	Endothelin-2 levels	34648354	rs2395199	chr6:32451849	C=0.873, G=0.127	0.270049	0.555632	0.94	0.202	0.15-0.26	7e-13
rs4959028	Eosinophil counts	34469753	rs9268557	chr6:32389305	C=0.456, T=0.544	0.1211	0.932374	0.525	NA	NA	1e-45
rs4959028	Eosinophil percentage of white cells	32888494	rs1557550	chr6:32452202	C=0.875, T=0.125	0.262522	0.551822	0.057494	0.0534048	0.044-0.063	7e-28
rs4959028	Epstein Barr virus nuclear antigen 1 IgG levels	26819262	rs4248166	chr6:32366421	C=0.178, T=0.822	0.101934	0.365038	NR	0.16	NA	1e-09
rs4959028	Epstein Barr virus nuclear antigen 1 IgG levels	26819262	rs4248166	chr6:32366421	C=0.178, T=0.822	0.101934	0.365038	NR	0.16	NA	9e-11
rs4959028	Epstein-Barr virus EA-D antibody levels	33204752	rs2395192	chr6:32447644	C=0.583, T=0.417	0.105704	0.942868	0.44	0.13	0.099-0.161	3e-16
rs4959028	Familial combined hyperlipidemia defined by Consensus criteria	34906840	rs3763313	chr6:32376471	A=0.786, C=0.214	0.166787	0.523414	0.807869	0.0627832	0.044-0.082	8e-11
rs4959028	Familial combined hyperlipidemia defined by Dutch criteria	34906840	rs3763313	chr6:32376471	A=0.786, C=0.214	0.166787	0.523414	0.807869	0.0859898	0.059-0.113	7e-10
rs4959028	FOLR2/THY1 protein level ratio	38412862	rs9271683	chr6:32592950	C=0.311, T=0.689	0.116222	0.562282	NR	0.130712	0.11-0.15	3e-49
rs4959028	Frontotemporal dementia	24943344	rs9268856	chr6:32429719	A=0.292, C=0.708	0.162839	0.635639	0.748	1.24	1.16-1.32	6e-09
rs4959028	FSC-A on CD4+ T cell	32929287	rs3129765	chr6:32591428	A=0.285, G=0.715	0.122826	0.542989	0.75653	0.2158	0.15-0.28	1e-10
rs4959028	General cognitive ability	29844566	rs9269108	chr6:32443223	A=0.34, G=0.66	0.125379	0.623837	NR	4.641	-	3e-06
rs4959028	Gestational duration	37012456	rs3129768	chr6:32595083	G=0.291, T=0.709	0.126386	0.558908	0.7553	0.3729	0.26-0.49	7e-11
rs4959028	Growth-regulated protein alpha levels	27989323	rs114991247	chr6:32583504	C=0.069, T=0.931	0.309244	0.82912	NR	0.2092	0.12-0.3	8e-06
rs4959028	Height	36224396	rs28362680	chr6:32370816	A=0.189, G=0.811	0.120274	0.410502	0.1081	0.0068	0.0046-0.009	2e-10
rs4959028	Height	36224396	rs6457580	chr6:32393141	G=0.959, T=0.041	0.248408	0.982936	0.0112	0.0166	0.01-0.023	4e-07
rs4959028	Hematological parameters	19820697	rs2227139	chr6:32413459	A=0.659, G=0.341	0.231586	0.848972	NR	0.02	0.01-0.0310^9/	1e-07
rs4959028	Hepatitis B	33736632	rs615672	chr6:32574171	C=0.467, G=0.533	0.119881	0.794886	NR	NA	NA	1e-06
rs4959028	High density lipoprotein cholesterol levels	34887591	rs17209803	chr6:32443061	A=0.086, C=0.914	0.102262	0.425131	0.0474794	0.0371845	0.03-0.044	5e-16
rs4959028	Hip circumference adjusted for BMI	34021172	rs9268560	chr6:32389512	C=0.452, G=0.548	0.113574	0.751618	NR	0.0260901	0.02-0.032	1e-17
rs4959028	HIV-1 control	20041166	rs3763313	chr6:32376471	A=0.786, C=0.214	0.166787	0.523414	NR	NA	NA	2e-06
rs4959028	HLA class II histocompatibility antigen, DQ alpha 2 chain levels (HLA.DQA2.7757.5.3)	29875488	rs139025277	chr6:32646859	A=0.94, G=0.06	0.143045	0.612635	0.096	0.35	0.2	9e-14
rs4959028	HLA DR on CD33+ HLA DR+ CD14-	32929287	rs144934262	chr6:32587279	C=0.92, T=0.08	0.266246	0.710668	0.05991	0.5304	0.37-0.69	2e-10
rs4959028	Hodgkin's lymphoma	35939300	rs3129890	chr6:32414273	C=0.304, T=0.696	0.338863	0.9436	NR	1.48	1.32-1.65	7e-12
rs4959028	IgA nephropathy	37337107	rs9268557	chr6:32389305	C=0.456, T=0.544	0.1211	0.932374	NR	1.24	NA	5e-47
rs4959028	Immunoglobulin A vasculitis	33591409	rs7192	chr6:32411646	G=0.66, T=0.34	0.231817	0.849018	0.49	0.15	0.11-0.22	3e-09
rs4959028	Inflammatory bowel disease x smoking status (never vs ever smoking) interaction	28506689	rs3129890	chr6:32414273	C=0.304, T=0.696	0.338863	0.9436	NR	0.88	0.84-0.92	3e-08
rs4959028	Inflammatory bowel disease x smoking status (never vs former smoking) interaction	28506689	rs7747521	chr6:32431105	A=0.707, G=0.293	0.161793	0.635125	NR	0.85	0.8-0.91	2e-07
rs4959028	Interleukin-5 receptor subunit alpha levels	34648354	rs3129891	chr6:32415080	A=0.221, G=0.779	0.166874	0.533784	0.21	0.126	0.095-0.157	7e-15
rs4959028	Juvenile idiopathic arthritis (oligoarticular or rheumatoid factor-negative polyarticular)	23603761	rs7775055	chr6:32657916	C=0.063, T=0.937	0.149987	0.610093	0.02	6.01	5.30-6.81	3e-174
rs4959028	Knee osteoarthritis	20305777	rs10947262	chr6:32373312	C=0.811, T=0.189	0.120274	0.410502	0.42	1.31	1.20-1.44	5e-09
rs4959028	Lung cancer	35915169	rs34102154	chr6:32572106	A=0.248, G=0.752	0.149697	0.545044	NR	0.05	0.011-0.089	1e-09
rs4959028	Lymphocyte Absolute Count	32929287	rs9271629	chr6:32591976	A=0.712, C=0.288	0.123177	0.54723	0.71717	0.1945	0.13-0.26	2e-08
rs4959028	Lymphocyte count	32888493	rs33915496	chr6:32583979	A=0.676, G=0.324	0.121555	0.593061	0.543315	0.039594	0.03-0.049	1e-16
rs4959028	Lymphocyte count	34594039	rs33932178	chr6:32584313	C=0.68, G=0.32	0.118815	0.581005	0.449956	0.0431265	0.034-0.052	3e-22
rs4959028	Lymphocyte side fluorescence distribution width	37596262	rs2157333	chr6:32392591	C=0.399, T=0.601	0.10103	0.635853	0.3265	0.0452456	0.03-0.06	2e-09
rs4959028	Matrix metalloproteinase-10 levels	33067605	rs3129886	chr6:32410576	C=0.747, T=0.253	0.125602	0.506209	0.25	0.0572	NA	6e-07
rs4959028	Mean reticulocyte volume	32888494	rs7450706	chr6:32568139	C=0.914, T=0.086	0.151971	0.51892	0.046397	0.0405893	0.03-0.052	4e-13
rs4959028	Monocyte percentage of white cells	32888494	rs1974459	chr6:32452142	C=0.816, G=0.184	0.21747	0.542969	0.068544	0.0406658	0.032-0.05	5e-19
rs4959028	Monocyte percentage of white cells	27863252	rs607929	chr6:32586998	C=0.48, G=0.52	0.122823	0.894861	0.4428	0.0209205	0.014-0.028	4e-09
rs4959028	Mouth ulcers	30837455	rs3763313	chr6:32376471	A=0.786, C=0.214	0.166787	0.523414	0.178853	1.05918	1.05-1.08	1e-26
rs4959028	Multiple sclerosis (OCB status)	23472185	rs9271640	chr6:32592200	C=0.712, T=0.288	0.120009	0.540938	NR	2.37	1.97-2.84	2e-20
rs4959028	Naive CD4+ T cell Absolute Count	32929287	rs9271772	chr6:32594275	A=0.698, G=0.302	0.120037	0.559753	0.75528	0.2514	0.18-0.32	3e-13
rs4959028	Nasopharyngeal carcinoma	20512145	rs28421666	chr6:32592737	A=0.91, G=0.09	0.412451	0.833799	0.88	1.49	1.37-1.64	2e-18
rs4959028	Nasopharyngeal carcinoma	27436580	rs28421666	chr6:32592737	A=0.91, G=0.09	0.412451	0.833799	0.87	1.64	1.43-1.92	1e-10
rs4959028	Neutralising antibody response to interferon beta therapy in multiple sclerosis (presence of antibodies; IFN尾-1a subcutaneous)	33143745	rs9271700	chr6:32593198	C=0.701, G=0.299	0.125388	0.567764	0.42	1.25	1.01-1.49	5e-27
rs4959028	Non-Hodgkin's lymphoma	32887889	rs34102154	chr6:32572106	A=0.248, G=0.752	0.149697	0.545044	NR	1.431	NA	1e-14
rs4959028	Non-obstructive azoospermia	22541561	rs7192	chr6:32411646	G=0.66, T=0.34	0.231817	0.849018	0.26	1.29	NA	3e-06
rs4959028	Oligoclonal band status in multiple sclerosis	25616667	rs9271640	chr6:32592200	C=0.712, T=0.288	0.120009	0.540938	NR	1.56	1.38-1.77	5e-12
rs4959028	Osteoporosis	34594039	rs2071805	chr6:32441696	C=0.913, T=0.087	0.102866	0.423698	NR	0.144	0.098-0.19	9e-10
rs4959028	Perceived unattractiveness to mosquitoes	28199695	rs9268659	chr6:32410941	C=0.627, T=0.373	0.197643	0.841231	0.42	0.139734	0.094-0.186	2e-09
rs4959028	Persistent hepatitis B virus infection	33736632	rs615672	chr6:32574171	C=0.467, G=0.533	0.119881	0.794886	0.5276	0.5697	NA	9e-07
rs4959028	Platelet count	34469753	rs9268557	chr6:32389305	C=0.456, T=0.544	0.1211	0.932374	0.525	NA	NA	3e-16
rs4959028	Platelet-to-lymphocyte ratio	34469753	rs9268557	chr6:32389305	C=0.456, T=0.544	0.1211	0.932374	0.525	NA	NA	2e-25
rs4959028	Platelet-to-lymphocyte ratio	34469753	rs9270632	chr6:32565533	A=0.427, G=0.573	0.114402	0.716208	0.676	NA	NA	3e-48
rs4959028	Preterm delivery	37012456	rs9271673	chr6:32592833	C=0.287, G=0.713	0.1246	0.549577	0.763	0.081	0.054-0.108	2e-08
rs4959028	Primary biliary cirrhosis	22936693	rs7775055	chr6:32657916	C=0.063, T=0.937	0.149987	0.610093	NR	3.71	3.00-4.59	1e-33
rs4959028	Primary central nervous system lymphoma	31102405	rs2395192	chr6:32447644	C=0.583, T=0.417	0.105704	0.942868	0.59	1.51	1.29-1.76	2e-07
rs4959028	Response to hepatitis B vaccine	29534301	rs4248166	chr6:32366421	C=0.178, T=0.822	0.101934	0.365038	NR	0.124	NA	1e-12
rs4959028	Rheumatoid arthritis	17554300	rs615672	chr6:32574171	C=0.467, G=0.533	0.119881	0.794886	NR	NA	NA	8e-27
rs4959028	Rheumatoid arthritis	24782177	rs12525220	chr6:32675470	A=0.063, G=0.937	0.14789	0.602748	0.057	2.869	NA	2e-13
rs4959028	Sarcoidosis	37399103	rs28589559	chr6:32587716	G=0.84, T=0.16	0.133626	0.3909	NR	0.62	0.52-0.74	2e-08
rs4959028	Seropositivity for streptococcus pyogenes peptide (agilent_235068)	37164013	rs732162	chr6:32394913	A=0.401, G=0.599	0.100792	0.637222	NR	7.962	NA	2e-15
rs4959028	Serum levels of protein CCL19	35078996	rs28362132	chr6:32595276	G=0.898, T=0.102	0.356066	0.722816	0.0511	0.540362	0.46-0.63	8e-36
rs4959028	Shingles	28928442	rs9268557	chr6:32389305	C=0.456, T=0.544	0.1211	0.932374	NR	0.0947	0.071-0.118	4e-15
rs4959028	Sjgren's syndrome	34594039	rs56036302	chr6:32272156	A=0.937, T=0.063	0.139003	0.584357	0.20059	0.667589	0.46-0.88	6e-10
rs4959028	Sperm acrosome membrane-associated protein 3 levels	34648354	rs9272293	chr6:32603742	A=0.481, G=0.519	0.117978	0.810969	0.39	0.101	0.074-0.128	9e-13
rs4959028	Systemic lupus erythematosus	33272962	rs9269029	chr6:32437544	A=0.253, C=0.747	0.13358	0.521485	0.176	0.866	0.82-0.92	2e-08
rs4959028	Systemic lupus erythematosus	34594039	rs3021302	chr6:32623150	C=0.145, T=0.855	0.108693	0.33372	NR	0.6262	0.48-0.77	5e-18
rs4959028	Systemic lupus erythematosus	33272962	rs36030018	chr6:32667964	C=0.063, G=0.937	0.146357	0.602666	0.109	1.586	1.51-1.66	3e-36
rs4959028	T cell Absolute Count	32929287	rs9271622	chr6:32591845	A=0.717, G=0.283	0.123726	0.542306	0.7302	0.2154	0.15-0.28	2e-10
rs4959028	Thionamide-induced agranulocytosis in Graves' disease	26151496	rs116869525	chr6:32389143	C=0.982, T=0.018	0.112733	1	0.083	4.16	2.50-6.90()	1e-08
rs4959028	Triacylglycerol (50:2) [NL-18:2] levels	35668104	rs9271622	chr6:32591845	A=0.717, G=0.283	0.123726	0.542306	NR	0.21	0.14-0.28	4e-09
rs4959028	Triglyceride levels	34887591	rs9461755	chr6:32441046	A=0.086, G=0.914	0.102262	0.425131	0.0464527	0.0755246	0.069-0.082	9e-69
rs4959028	Triglyceride levels	34887591	rs2071805	chr6:32441696	C=0.913, T=0.087	0.102866	0.423698	NR	NA	NA	3e-104
rs4959028	Triglycerides to total lipids ratio in medium HDL	38448586	rs28533694	chr6:32587235	C=0.65, T=0.35	0.110465	0.598638	0.3409	0.0398	0.031-0.049	3e-18
rs4959028	Type 2 diabetes	28566273	rs9271774	chr6:32594309	A=0.318, C=0.682	0.116516	0.572193	0.74	1.09	1.06-1.12	1e-09
rs4959028	Ulcerative colitis	28008999	rs2239802	chr6:32411846	C=0.221, G=0.779	0.161877	0.526341	NR	1.77153	1.43-2.19	2e-07
rs4959028	Ulcerative colitis x smoking status (never vs ever smoking) interaction	28506689	rs3129890	chr6:32414273	C=0.304, T=0.696	0.338863	0.9436	NR	0.85	0.8-0.91	7e-06
rs4959028	Varicella zoster virus glycoproteins E and I antibody levels	33204752	rs1048381	chr6:32610445	A=0.165, G=0.835	0.142171	0.411879	NR	0.22	0.18-0.26	6e-25
rs4959028	Waist circumference adjusted for BMI in active individuals	28448500	rs615672	chr6:32574171	C=0.467, G=0.533	0.119881	0.794886	0.6427	0.0235	0.014-0.033	1e-06
rs4959028	Waist circumference adjusted for body mass index	28448500	rs615672	chr6:32574171	C=0.467, G=0.533	0.119881	0.794886	0.6531	0.0253	0.016-0.034	2e-08
rs4959028	Waist-hip index	34021172	rs9273325	chr6:32623193	A=0.144, G=0.856	0.101622	0.321384	NR	0.0243676	0.017-0.032	7e-11
rs4959028	Waist-to-hip ratio adjusted for body mass index	28448500	rs7194	chr6:32412480	A=0.659, G=0.341	0.231355	0.848927	0.5927	0.0221	0.015-0.03	6e-09
rs4959028	Yeast infection	28928442	rs9469120	chr6:32433057	A=0.915, C=0.085	0.103474	0.429285	NR	0.0846	0.054-0.116	9e-08
rs511713	Neutrophil count	32888494	rs513365	chr11:128105510	A=0.729, G=0.271	0.994955	1	0.286843	0.0184787	0.014-0.023	4e-14
rs511713	White blood cell count	32888494	rs513365	chr11:128105510	A=0.729, G=0.271	0.994955	1	0.286879	0.0201265	0.015-0.025	2e-16
rs524655	Anxious temperament	34075027	rs563811	chr11:107772104	A=0.293, G=0.707	0.104774	0.352365	NR	0.0347	NA	3e-07
rs524655	Breast cancer specific mortality in breast cancer	30787463	rs2442690	chr11:107804571	A=0.23, G=0.77	0.159901	0.511785	NR	1.0871	1.05-1.13	4e-06
rs524655	HVEM on CD4+ T cell	32929287	rs4754257	chr11:107653495	A=0.177, G=0.823	0.1362	0.558253	0.00802	1.227	0.8-1.65	2e-08
rs524655	HVEM on CD45RA- CD4+ T cell	32929287	rs4754257	chr11:107653495	A=0.177, G=0.823	0.1362	0.558253	0.00802	1.293	0.86-1.72	5e-09
rs524655	HVEM on Central Memory CD4+ T cell	32929287	rs4754257	chr11:107653495	A=0.177, G=0.823	0.1362	0.558253	0.00802	1.244	0.82-1.67	1e-08
rs524655	HVEM on Effector Memory CD4+ T cell	32929287	rs4754257	chr11:107653495	A=0.177, G=0.823	0.1362	0.558253	0.00802	1.227	0.79-1.66	4e-08
rs79131379	Appendicular lean mass	33097823	rs1705001	chr6:33192915	A=0.213, G=0.787	0.245445	0.719448	0.2413	0.0133	0.0094-0.0172	4e-11
rs79131379	Asthma (childhood onset)	31619474	rs3117006	chr6:33096708	A=0.275, G=0.725	0.301764	0.942061	NR	0.0766984	0.044-0.109	2e-06
rs79131379	Asthma and attention deficit hyperactivity disorder	31619474	rs3117006	chr6:33096708	A=0.275, G=0.725	0.301764	0.942061	NR	NA	NA	3e-08
rs79131379	Atopic asthma	31669095	rs3130160	chr6:33124972	A=0.674, G=0.326	0.261601	0.992202	NR	NA	NA	9e-11
rs79131379	Hashimoto thyroiditis	34594039	rs9277768	chr6:33098569	C=0.759, T=0.241	0.361215	0.944607	0.335381	0.408992	0.28-0.54	4e-10
rs79131379	Height	36224396	rs2076311	chr6:33145369	A=0.322, C=0.678	0.138634	0.715744	0.305	0.0139	0.013-0.015	5e-94
rs79131379	Hemoglobin concentration	35964923	rs3116971	chr6:33115062	C=0.51, T=0.49	0.106698	0.928549	0.3974	0.01836	NA	1e-06
rs79131379	Hepatocellular carcinoma in hepatitis B infection	29784950	rs2295119	chr6:33060870	G=0.826, T=0.174	0.248393	0.637474	NR	1.59	1.32-1.89	6e-07
rs79131379	Hepatocellular carcinoma in hepatitis B infection	29784950	rs2295119	chr6:33060870	G=0.826, T=0.174	0.248393	0.637474	NR	1.5873	1.32-1.89	5e-07
rs79131379	Hip circumference adjusted for BMI	34021172	rs9277914	chr6:33124929	A=0.162, G=0.838	0.617746	0.962394	NR	0.0222494	0.015-0.03	8e-09
rs79131379	Hip circumference adjusted for BMI	34021172	rs9277934	chr6:33153528	C=0.678, T=0.322	0.137952	0.713329	NR	0.0194123	0.013-0.025	2e-10
rs79131379	Idiopathic knee osteoarthritis	37247657	rs9277861	chr6:33105817	C=0.844, T=0.156	0.627901	0.950191	0.16	1.04	1.03-1.06	1e-08
rs79131379	IgA nephropathy	32912934	rs2295119	chr6:33060870	G=0.826, T=0.174	0.248393	0.637474	0.229604	1.36058	1.25664462393162-1.47311444258073	3e-14
rs79131379	Mean spheric corpuscular volume	32888494	rs9277841	chr6:33104672	A=0.524, G=0.476	0.120913	0.923182	0.43233	0.0158646	0.011-0.02	1e-12
rs79131379	Peak expiratory flow	36914875	rs9277934	chr6:33153528	C=0.678, T=0.322	0.137952	0.713329	0.315	7.932	NA	2e-15
rs79131379	Pulmonary arterial hypertension	30527956	rs2856830	chr6:33041734	C=0.138, T=0.862	0.131389	0.404592	0.12	1.56	1.42-1.71	8e-20
rs79131379	RR interval (heart rate)	20031603	rs3117035	chr6:33086249	C=0.648, T=0.352	0.129232	0.73799	0.48	0.14	0.08-0.20	1e-06
rs79131379	Thyroid peroxidase antibody positivity	24722205	rs733208	chr6:33082308	A=0.145, G=0.855	0.445945	0.7665	0.3	1.435	1.30-1.57	4e-07
rs79131379	Waist circumference	38116116	rs2854028	chr6:33179689	C=0.825, T=0.175	0.164323	0.520293	NR	NA	NA	3e-09
rs79131379	Waist-hip ratio	38116116	rs2854028	chr6:33179689	C=0.825, T=0.175	0.164323	0.520293	NR	NA	NA	4e-08
rs79131379	Wheat-dependent exercise-induced anaphylaxis	34246321	rs9277630	chr6:33082267	A=0.144, C=0.856	0.450675	0.766827	0.26	3.53	2.45-5.09	1e-11

## Sheet: Table S3c
Table S3c. Detailed results of Mendelian randomization analyses for causal effects of immune cell traits on myelodysplastic syndrome after individually removing SNPs from Table S3b.
For immune cell traits , the MR results are presented in the table. Table shows effect size (β), standard error (se), p-values (p-value), odds ratio (OR) and 95% CI of OR for MR-Egger, Weighted median, IVW, Simple mode and Weighted mode. The table also shows results of global test of MR-PRESSO, heterogeneity test and pleiotropy test.
ID	Exposure	Outcome	Threshold	Delete SNP	MR-Egger						Weighted median						IVW						Simple mode						Weighted mode						MR-PRESSO	heterogeneity test	pleiotropy test
																																			Global Test of Pleiotropy	Inverse variance weighted	Intercept
					β	se	p-value	OR	or_lci95	or_uci95	β	se	p-value	OR	or_lci95	or_uci95	β	se	p-value	OR	or_lci95	or_uci95	β	se	p-value	OR	or_lci95	or_uci95	β	se	p-value	OR	or_lci95	or_uci95	p-value	p-value	p-value
ebi-a-GCST90001583	Monocyte AC	myelodysplastic syndrome	5Í10-6	rs445	0.20694	0.0724705	0.00872427	1.22991	1.06705	1.41762	0.142295	0.0881698	0.106554	1.15292	0.969943	1.37041	0.164773	0.0592065	0.00538564	1.17912	1.04993	1.32421	0.0757986	0.146432	0.609263	1.07875	0.809605	1.43736	0.150193	0.0729077	0.0499477	1.16206	1.00732	1.34057	0.734	0.691056	0.323044
ebi-a-GCST90001610	CD4+ CD8dim T cell %lymphocyte	myelodysplastic syndrome	5Í10-6	rs511713	0.0767511	0.201392	0.707588	1.07977	0.727619	1.60236	-0.199504	0.146199	0.172378	0.819137	0.615049	1.09095	-0.235248	0.102502	0.0217299	0.790375	0.64652	0.966239	-0.119112	0.225531	0.603515	0.887708	0.570551	1.38117	-0.177485	0.157432	0.27362	0.837373	0.61505	1.14006	0.608	0.557463	0.0886827
ebi-a-GCST90001610	CD4+ CD8dim T cell %lymphocyte	myelodysplastic syndrome	5Í10-6	rs903881	0.113892	0.200053	0.576181	1.12063	0.757136	1.65864	-0.200999	0.145012	0.165722	0.817913	0.61556	1.08679	-0.2649	0.102194	0.00953857	0.767283	0.628009	0.937443	-0.129349	0.220739	0.564784	0.878667	0.570069	1.35432	-0.177812	0.146784	0.240599	0.8371	0.627816	1.11615	0.584	0.529916	0.0409026
ebi-a-GCST90001610	CD4+ CD8dim T cell %lymphocyte	myelodysplastic syndrome	5Í10-6	rs4959028	0.0623777	0.202057	0.761084	1.06436	0.716301	1.58156	-0.201481	0.150647	0.18108	0.817519	0.608505	1.09833	-0.273239	0.103006	0.00798658	0.760911	0.621804	0.93114	-0.129349	0.228962	0.578727	0.878667	0.560955	1.37632	-0.177812	0.157717	0.273605	0.8371	0.614506	1.14032	0.605	0.557962	0.0694246
ebi-a-GCST90001610	CD4+ CD8dim T cell %lymphocyte	myelodysplastic syndrome	5Í10-6	rs10858526	0.0148888	0.202103	0.942086	1.015	0.683019	1.50834	-0.199632	0.154023	0.194935	0.819032	0.605611	1.10766	-0.202395	0.102704	0.0487633	0.816772	0.667848	0.998906	-0.126611	0.225605	0.581216	0.881076	0.566206	1.37105	-0.177103	0.156437	0.271677	0.837693	0.616485	1.13828	0.939	0.924489	0.227909
ebi-a-GCST90001610	CD4+ CD8dim T cell %lymphocyte	myelodysplastic syndrome	5Í10-6	rs10880825	0.0961819	0.201537	0.638933	1.10096	0.741685	1.63427	-0.199322	0.147295	0.175986	0.819286	0.613841	1.09349	-0.245027	0.102738	0.01708	0.782683	0.639932	0.957278	-0.0963249	0.222362	0.669755	0.908169	0.587339	1.40425	-0.165174	0.160603	0.31665	0.847746	0.61881	1.16138	0.538	0.499497	0.0646765
ebi-a-GCST90001610	CD4+ CD8dim T cell %lymphocyte	myelodysplastic syndrome	5Í10-6	rs17530643	0.0956008	0.199403	0.637403	1.10032	0.74436	1.6265	-0.200792	0.146399	0.170207	0.818082	0.614015	1.08997	-0.255143	0.101843	0.0122366	0.774806	0.634603	0.945984	-0.139088	0.217127	0.529444	0.870152	0.568555	1.33173	-0.183781	0.149639	0.234385	0.832118	0.620596	1.11573	0.542	0.490246	0.0556577
ebi-a-GCST90001610	CD4+ CD8dim T cell %lymphocyte	myelodysplastic syndrome	5Í10-6	rs28521508	0.100971	0.201344	0.62211	1.10624	0.745527	1.64149	-0.199191	0.152005	0.190053	0.819394	0.60828	1.10378	-0.24778	0.102953	0.0160962	0.780532	0.637903	0.95505	-0.0930313	0.224853	0.683696	0.911165	0.586405	1.41578	-0.163432	0.159153	0.317372	0.849225	0.621654	1.1601	0.568	0.49221	0.05903
ebi-a-GCST90001610	CD4+ CD8dim T cell %lymphocyte	myelodysplastic syndrome	5Í10-6	rs35290870	0.216568	0.260465	0.416605	1.24181	0.745319	2.06903	-0.126434	0.171502	0.460991	0.881232	0.629658	1.23332	-0.27265	0.120498	0.0236544	0.76136	0.601202	0.964183	-0.108676	0.26031	0.681002	0.897021	0.538546	1.49411	-0.139965	0.232252	0.553872	0.869389	0.551464	1.3706	0.533	0.493992	0.0482958
ebi-a-GCST90001610	CD4+ CD8dim T cell %lymphocyte	myelodysplastic syndrome	5Í10-6	rs66907047	0.110697	0.199777	0.586326	1.11706	0.75513	1.65245	-0.199904	0.149814	0.182089	0.818809	0.610462	1.09826	-0.237816	0.101787	0.0194697	0.788347	0.645765	0.962411	-0.119112	0.236523	0.620333	0.887708	0.55839	1.41124	-0.177485	0.158208	0.275905	0.837373	0.614115	1.1418	0.646	0.588605	0.0576917
ebi-a-GCST90001610	CD4+ CD8dim T cell %lymphocyte	myelodysplastic syndrome	5Í10-6	rs78510378	0.0845106	0.199658	0.677107	1.08818	0.735784	1.60936	-0.20118	0.149681	0.178931	0.817765	0.609842	1.09658	-0.261179	0.102489	0.0108229	0.770143	0.629986	0.941481	-0.161434	0.224078	0.480026	0.850922	0.548467	1.32017	-0.19123	0.156688	0.237224	0.825943	0.60754	1.12286	0.578	0.503853	0.0588048
ebi-a-GCST90001610	CD4+ CD8dim T cell %lymphocyte	myelodysplastic syndrome	5Í10-6	rs79131379	0.0441026	0.20169	0.829371	1.04509	0.703836	1.5518	-0.20184	0.146527	0.168361	0.817226	0.613219	1.0891	-0.290231	0.103724	0.0051402	0.748091	0.610468	0.916739	-0.115503	0.21692	0.600575	0.890918	0.58236	1.36296	-0.177812	0.157712	0.27359	0.8371	0.614512	1.14031	0.69	0.660104	0.0691453
ebi-a-GCST90001610	CD4+ CD8dim T cell %lymphocyte	myelodysplastic syndrome	5Í10-6	rs111693583	0.089535	0.200964	0.661251	1.09367	0.737599	1.62162	-0.199197	0.155967	0.20154	0.819388	0.60357	1.11238	-0.240632	0.102997	0.0194754	0.786131	0.642425	0.961983	-0.111816	0.222083	0.62041	0.894209	0.578626	1.38191	-0.170189	0.157139	0.292343	0.843506	0.61991	1.14775	0.573	0.51255	0.0717504
ebi-a-GCST90001610	CD4+ CD8dim T cell %lymphocyte	myelodysplastic syndrome	5Í10-6	rs150052968	0.0970772	0.199494	0.632402	1.10195	0.745328	1.62919	-0.177287	0.150186	0.237822	0.837539	0.62397	1.12421	-0.255368	0.103292	0.013425	0.774632	0.632662	0.94846	-0.111469	0.215907	0.611613	0.894519	0.585876	1.36576	-0.181461	0.156521	0.260681	0.834051	0.613705	1.13351	0.566	0.488928	0.0536282
ebi-a-GCST90001610	CD4+ CD8dim T cell %lymphocyte	myelodysplastic syndrome	5Í10-6	rs150339178	0.0751305	0.200189	0.711825	1.07802	0.728156	1.596	-0.20068	0.153266	0.190412	0.818174	0.605875	1.10486	-0.26323	0.101668	0.00962211	0.768565	0.629708	0.938041	-0.114612	0.227187	0.619722	0.891712	0.571268	1.39191	-0.180807	0.166756	0.291816	0.834596	0.601909	1.15724	0.621	0.546145	0.0654053
ebi-a-GCST90001611	CD4+ CD8dim T cell %leukocyte		5Í10-6	rs511713	0.146447	0.270396	0.597254	1.15771	0.681452	1.96683	-0.204942	0.164583	0.213053	0.814695	0.590064	1.12484	-0.23628	0.12143	0.0516769	0.78956	0.622331	1.00172	-0.182111	0.270448	0.511677	0.833509	0.490569	1.41619	-0.227732	0.172481	0.207904	0.796338	0.567909	1.11665	0.444	0.389077	0.139747
ebi-a-GCST90001611	CD4+ CD8dim T cell %leukocyte		5Í10-6	rs903881	0.211684	0.267619	0.443143	1.23576	0.731359	2.08802	-0.217521	0.165265	0.188108	0.80451	0.581909	1.11226	-0.275682	0.122306	0.0241943	0.759054	0.59726	0.964677	-0.244698	0.270384	0.380776	0.782941	0.460865	1.3301	-0.236954	0.174435	0.195821	0.789028	0.560545	1.11064	0.433	0.364606	0.0637448
ebi-a-GCST90001611	CD4+ CD8dim T cell %leukocyte		5Í10-6	rs4959028	0.129512	0.270536	0.640086	1.13827	0.669825	1.93434	-0.22333	0.161843	0.167612	0.799851	0.582432	1.09843	-0.284189	0.121718	0.0195532	0.752624	0.592884	0.955403	-0.244698	0.258722	0.360293	0.782941	0.47152	1.30004	-0.236954	0.160472	0.16192	0.789028	0.576097	1.08066	0.451	0.389248	0.112891
ebi-a-GCST90001611	CD4+ CD8dim T cell %leukocyte		5Í10-6	rs10858526	0.043514	0.271495	0.875128	1.04447	0.613474	1.77828	-0.205081	0.16637	0.217697	0.814582	0.587919	1.12863	-0.190763	0.118356	0.107011	0.826329	0.655249	1.04208	-0.212062	0.25208	0.414347	0.808915	0.493547	1.3258	-0.231564	0.169729	0.193999	0.793292	0.568796	1.10639	0.903	0.868866	0.355144
ebi-a-GCST90001611	CD4+ CD8dim T cell %leukocyte		5Í10-6	rs10880825	0.181738	0.27165	0.515191	1.1993	0.704198	2.0425	-0.204766	0.166318	0.218259	0.814838	0.588165	1.12887	-0.249521	0.125029	0.0459658	0.779174	0.609828	0.995546	-0.0605478	0.265488	0.822895	0.941249	0.559393	1.58377	-0.211813	0.172574	0.239921	0.809116	0.576917	1.13477	0.394	0.333218	0.101377
ebi-a-GCST90001611	CD4+ CD8dim T cell %leukocyte		5Í10-6	rs17530643	0.177897	0.266021	0.515365	1.1947	0.709281	2.01234	-0.21406	0.168928	0.205097	0.8073	0.579749	1.12416	-0.262811	0.124208	0.034353	0.768887	0.602747	0.980822	-0.257182	0.267938	0.353411	0.773227	0.457335	1.30732	-0.233721	0.18608	0.229665	0.791583	0.54967	1.13996	0.411	0.324868	0.0880645
ebi-a-GCST90001611	CD4+ CD8dim T cell %leukocyte		5Í10-6	rs28521508	0.18987	0.270872	0.495684	1.20909	0.711032	2.05604	-0.204544	0.158094	0.195731	0.815019	0.597854	1.11107	-0.253187	0.12588	0.0442909	0.776323	0.606584	0.99356	-0.0366639	0.269946	0.893898	0.964	0.567929	1.63629	-0.211813	0.17113	0.236172	0.809116	0.578552	1.13156	0.372	0.326143	0.0920076
ebi-a-GCST90001611	CD4+ CD8dim T cell %leukocyte		5Í10-6	rs35290870	0.939234	0.524496	0.0966371	2.55802	0.915049	7.15095	-0.295836	0.210615	0.160132	0.74391	0.492313	1.12409	-0.293077	0.156485	0.0610865	0.745965	0.548928	1.01373	-0.108316	0.332527	0.749443	0.897344	0.467634	1.72192	-0.307348	0.309637	0.337748	0.735394	0.400822	1.34924	0.305	0.330818	0.0292911
ebi-a-GCST90001611	CD4+ CD8dim T cell %leukocyte		5Í10-6	rs66907047	0.214718	0.267623	0.436792	1.23951	0.733577	2.09438	-0.205486	0.162439	0.205869	0.814251	0.592226	1.11951	-0.238895	0.11863	0.044032	0.787497	0.624122	0.99364	-0.204921	0.272537	0.464563	0.814711	0.477547	1.38993	-0.227732	0.173211	0.20972	0.796338	0.567096	1.11825	0.459	0.419495	0.0820772
ebi-a-GCST90001611	CD4+ CD8dim T cell %leukocyte		5Í10-6	rs78510378	0.15777	0.267056	0.564801	1.1709	0.693739	1.97625	-0.22166	0.163571	0.175376	0.801188	0.581433	1.104	-0.271562	0.124464	0.0291209	0.762188	0.597195	0.972766	-0.280644	0.264861	0.307272	0.755297	0.449431	1.26932	-0.241541	0.167056	0.170228	0.785416	0.566107	1.08969	0.409	0.339451	0.0964318
ebi-a-GCST90001611	CD4+ CD8dim T cell %leukocyte		5Í10-6	rs79131379	0.0914713	0.271264	0.741345	1.09579	0.643904	1.86479	-0.23159	0.167049	0.165639	0.793272	0.571777	1.10057	-0.309067	0.119624	0.00977604	0.734132	0.580695	0.928111	-0.21372	0.269424	0.44087	0.807574	0.47626	1.36937	-0.236954	0.158988	0.158305	0.789028	0.577776	1.07752	0.576	0.509207	0.123885
ebi-a-GCST90001611	CD4+ CD8dim T cell %leukocyte		5Í10-6	rs111693583	0.168383	0.270122	0.543831	1.18339	0.69694	2.00937	-0.204579	0.164511	0.213662	0.81499	0.590361	1.12509	-0.243771	0.124675	0.0505537	0.783667	0.61377	1.00059	-0.113679	0.269734	0.679828	0.892545	0.526051	1.51437	-0.220129	0.174682	0.228211	0.802416	0.569779	1.13004	0.414	0.345709	0.113292
ebi-a-GCST90001611	CD4+ CD8dim T cell %leukocyte		5Í10-6	rs150052968	0.178917	0.266052	0.51305	1.19592	0.70996	2.01452	-0.229816	0.172405	0.182532	0.79468	0.566811	1.11416	-0.263789	0.12677	0.037448	0.768135	0.59914	0.984797	-0.163337	0.268721	0.553034	0.849305	0.501561	1.43815	-0.233721	0.165741	0.180322	0.791583	0.572025	1.09541	0.364	0.323809	0.0854628
ebi-a-GCST90001611	CD4+ CD8dim T cell %leukocyte		5Í10-6	rs150339178	0.141413	0.268296	0.607018	1.1519	0.680826	1.94892	-0.2124	0.163271	0.19329	0.808641	0.587188	1.11361	-0.273939	0.120511	0.0230181	0.760379	0.600411	0.962967	-0.201511	0.265569	0.460563	0.817495	0.485768	1.37576	-0.22397	0.174228	0.219475	0.799339	0.568101	1.1247	0.457	0.382005	0.109306
ebi-a-GCST90001872	HVEM on naive CD8+ T cell	myelodysplastic syndrome	5Í10-6	rs524655	-0.0521677	0.0903048	0.57105	0.94917	0.795197	1.13296	-0.039876	0.0852221	0.639851	0.960909	0.813092	1.1356	-0.0269953	0.0568741	0.635036	0.973366	0.870691	1.08815	-0.0574713	0.147377	0.701141	0.944149	0.707279	1.26035	-0.121666	0.127565	0.352841	0.885444	0.689567	1.13696	0.741	0.782409	0.724116
ebi-a-GCST90001876	HVEM on Central Memory CD4+ T cell	myelodysplastic syndrome	5Í10-6	rs226073	-0.145181	0.0558449	0.0209887	0.864866	0.775198	0.964905	-0.138613	0.0573571	0.0156634	0.870565	0.777997	0.974147	-0.105578	0.0377584	0.00517178	0.899805	0.835618	0.968922	0.110219	0.095545	0.266722	1.11652	0.925844	1.34647	-0.129453	0.0503523	0.0212944	0.878576	0.79601	0.969706	0.711	0.725404	0.352117
ebi-a-GCST90001876	HVEM on Central Memory CD4+ T cell	myelodysplastic syndrome	5Í10-6	rs524655	-0.0932162	0.0830195	0.2804	0.910997	0.774193	1.07197	-0.101097	0.0770362	0.189409	0.903845	0.777176	1.05116	-0.0635481	0.055926	0.255836	0.938429	0.841	1.04714	0.110219	0.141254	0.447358	1.11652	0.846506	1.47267	-0.0895076	0.0912846	0.342374	0.914381	0.764582	1.09353	0.774	0.79785	0.636186
ebi-a-GCST90001876	HVEM on Central Memory CD4+ T cell	myelodysplastic syndrome	5Í10-6	rs1886730	-0.136727	0.0551555	0.0265234	0.872208	0.782836	0.971783	-0.140769	0.0529135	0.0078058	0.86869	0.783112	0.96362	-0.110034	0.038127	0.00390183	0.895803	0.831301	0.965311	0.116026	0.10726	0.29646	1.12302	0.910097	1.38577	-0.133733	0.0509905	0.0192104	0.874824	0.79162	0.966773	0.749	0.753594	0.51392
ebi-a-GCST90001876	HVEM on Central Memory CD4+ T cell	myelodysplastic syndrome	5Í10-6	rs141874683	-0.138834	0.0545003	0.0232342	0.870372	0.782192	0.968494	-0.140748	0.0537222	0.0087951	0.868708	0.781888	0.965169	-0.109153	0.0376987	0.00378663	0.896593	0.832733	0.965351	0.101127	0.103244	0.342869	1.10642	0.903725	1.35457	-0.132641	0.0535289	0.025596	0.87578	0.788552	0.972657	0.796	0.79946	0.463277
ebi-a-GCST90001876	HVEM on Central Memory CD4+ T cell	myelodysplastic syndrome	5Í10-6	rs147371997	-0.139658	0.0544934	0.02164	0.869656	0.781559	0.967683	-0.140742	0.0534078	0.00840808	0.868714	0.782375	0.96458	-0.105925	0.0375694	0.0048107	0.899492	0.835637	0.968227	0.0973737	0.110882	0.392845	1.10227	0.886961	1.36985	-0.132257	0.0485805	0.0150636	0.876116	0.796543	0.963639	0.762	0.785058	0.40622
ebi-a-GCST90001876	HVEM on Central Memory CD4+ T cell	myelodysplastic syndrome	5Í10-6	rs149830152	-0.131977	0.0552929	0.0316545	0.876361	0.786352	0.976673	-0.140716	0.0573743	0.0141827	0.868736	0.776336	0.972133	-0.100205	0.0381284	0.00858627	0.904652	0.83951	0.974848	0.0975916	0.105417	0.369223	1.10251	0.896707	1.35555	-0.129296	0.0511493	0.0231947	0.878714	0.794892	0.971374	0.721	0.779515	0.440777
ebi-a-GCST90001878	HVEM on Effector Memory CD4+ T cell	myelodysplastic syndrome	5Í10-6	rs524655	-0.27556	0.164492	0.110271	0.759147	0.54993	1.04796	-0.138998	0.0985639	0.158471	0.87023	0.717356	1.05568	-0.161597	0.0683019	0.017985	0.850784	0.744182	0.972655	-0.257136	0.170212	0.14651	0.773263	0.553911	1.07948	-0.0773811	0.153354	0.619361	0.925537	0.685261	1.25006	0.395	0.374676	0.454674
ebi-a-GCST90001878	HVEM on Effector Memory CD4+ T cell	myelodysplastic syndrome	5Í10-6	rs2002586	-0.170295	0.0682159	0.0219052	0.843416	0.737862	0.964069	-0.144066	0.0643562	0.0251838	0.865831	0.763224	0.982232	-0.151269	0.0428125	0.000410416	0.859616	0.790427	0.934862	-0.23217	0.12689	0.0822441	0.792811	0.618243	1.01667	-0.142293	0.0575365	0.0224873	0.867368	0.774867	0.970911	0.511	0.372889	0.720133
ebi-a-GCST90001878	HVEM on Effector Memory CD4+ T cell	myelodysplastic syndrome	5Í10-6	rs4657680	-0.1594	0.0676573	0.0293662	0.852655	0.746762	0.973564	-0.145593	0.0658953	0.0271429	0.86451	0.759764	0.983696	-0.15584	0.0419834	0.000205677	0.855696	0.788102	0.929087	-0.19745	0.133177	0.153764	0.820821	0.632246	1.06564	-0.142639	0.0575718	0.0222731	0.867067	0.774545	0.970641	0.552	0.41801	0.946318
ebi-a-GCST90001880	HVEM on CD45RA- CD4+ T cell	myelodysplastic syndrome	5Í10-6	rs226073	-0.151324	0.0589023	0.0213735	0.859569	0.765847	0.96476	-0.133905	0.0557447	0.0163006	0.874673	0.784142	0.975656	-0.129817	0.0399273	0.0011486	0.878256	0.812146	0.949747	-0.166088	0.105844	0.136169	0.846971	0.688292	1.04223	-0.136073	0.05193	0.0185583	0.872779	0.788316	0.966291	0.909	0.894028	0.626637
ebi-a-GCST90001880	HVEM on CD45RA- CD4+ T cell	myelodysplastic syndrome	5Í10-6	rs524655	-0.146602	0.118672	0.235696	0.863637	0.68441	1.0898	-0.102264	0.0906076	0.259045	0.902791	0.755893	1.07824	-0.113343	0.0642369	0.0776555	0.892844	0.78722	1.01264	-0.166194	0.143514	0.263844	0.846882	0.639236	1.12198	-0.117792	0.120474	0.342758	0.888881	0.70193	1.12562	0.907	0.898913	0.743509
ebi-a-GCST90001880	HVEM on CD45RA- CD4+ T cell	myelodysplastic syndrome	5Í10-6	rs1886730	-0.147121	0.0583219	0.0234368	0.863189	0.769948	0.967722	-0.139829	0.0584189	0.0166859	0.869507	0.775436	0.97499	-0.135848	0.0404256	0.000778171	0.872975	0.806475	0.944959	-0.153972	0.10383	0.157522	0.857296	0.699438	1.05078	-0.1345	0.0522475	0.0203767	0.874153	0.789066	0.968415	0.953	0.919808	0.792223
ebi-a-GCST90001880	HVEM on CD45RA- CD4+ T cell	myelodysplastic syndrome	5Í10-6	rs2002586	-0.152433	0.0587923	0.0203919	0.858617	0.765164	0.963484	-0.13957	0.0578768	0.0158873	0.869732	0.776462	0.974207	-0.129149	0.0399542	0.0012275	0.878843	0.812647	0.950432	-0.154094	0.101826	0.149704	0.857192	0.702104	1.04654	-0.135943	0.0545884	0.0241392	0.872892	0.784321	0.971465	0.932	0.895287	0.597217
ebi-a-GCST90001880	HVEM on CD45RA- CD4+ T cell	myelodysplastic syndrome	5Í10-6	rs4657680	-0.142654	0.0590729	0.028969	0.867054	0.772257	0.973486	-0.139702	0.0578043	0.0156575	0.869618	0.77647	0.97394	-0.133473	0.0399361	0.000831282	0.875051	0.809169	0.946298	-0.153972	0.0970348	0.132127	0.857296	0.708815	1.03688	-0.1345	0.053804	0.0236832	0.874153	0.786663	0.971374	0.955	0.922102	0.83578
ebi-a-GCST90001880	HVEM on CD45RA- CD4+ T cell	myelodysplastic syndrome	5Í10-6	rs141874683	-0.151121	0.0582045	0.0202445	0.859744	0.767051	0.963638	-0.139685	0.0560411	0.0126831	0.869632	0.77917	0.970596	-0.134148	0.0398765	0.000767941	0.87446	0.808717	0.945548	-0.153972	0.102727	0.153384	0.857296	0.700951	1.04851	-0.1345	0.0499172	0.0159521	0.874153	0.792678	0.964002	0.971	0.942675	0.694576
ebi-a-GCST90001880	HVEM on CD45RA- CD4+ T cell	myelodysplastic syndrome	5Í10-6	rs147371997	-0.145841	0.0586644	0.0251912	0.864295	0.770417	0.969613	-0.139541	0.057591	0.0153942	0.869757	0.776919	0.973689	-0.126885	0.0400764	0.00154512	0.880835	0.814293	0.952814	-0.151179	0.100885	0.153468	0.859694	0.705454	1.04766	-0.134346	0.0557686	0.0284059	0.874287	0.78376	0.975271	0.93	0.907356	0.664468
ebi-a-GCST90001880	HVEM on CD45RA- CD4+ T cell	myelodysplastic syndrome	5Í10-6	rs149830152	-0.141383	0.059288	0.0307311	0.868157	0.772914	0.975136	-0.139484	0.0578226	0.0158534	0.869807	0.776611	0.974187	-0.124334	0.0403322	0.0020509	0.883084	0.815964	0.955727	-0.151179	0.103573	0.163744	0.859694	0.701748	1.05319	-0.134346	0.0542029	0.0247154	0.874287	0.786169	0.972283	0.936	0.920033	0.700346
ebi-a-GCST90002073	SSC-A on monocyte	myelodysplastic syndrome	5Í10-6	rs445	0.0904616	0.10493	0.399964	1.09468	0.891187	1.34464	0.146942	0.0967214	0.128706	1.15829	0.958263	1.40006	0.140464	0.0664927	0.0346458	1.15081	1.01019	1.311	0.362013	0.181787	0.0610107	1.43622	1.00573	2.05098	0.156017	0.105943	0.157216	1.16885	0.94968	1.43859	0.748	0.760718	0.545603

## Sheet: Table S4
Table S4. Detailed results of Mendelian randomization analyses for causal effects of gut microbiota on myelodysplastic syndrome
For microbial features, the MR results are presented in the table. Table shows effect size (β), standard error (se), p-values (p-value), adjusted p: IVW method adjusted p-value using False Discovery Rate(FDR) method, odds ratio (OR) and 95% CI of OR for MR-Egger, Weighted median, IVW, Simple mode and Weighted mode. The table also shows results of global test of MR-PRESSO, heterogeneity test and p…
Exposure	Outcome	Threshold	Number of SNPs	MR-Egger						Weighted median						IVW							Simple mode						Weighted mode						MR-PRESSO	heterogeneity test	pleiotropy test
																																			Global Test of Pleiotropy	Inverse variance weighted	Intercept
				β	se	p-value	OR	or_lci95	or_uci95	β	se	p-value	OR	or_lci95	or_uci95	β	se	p-value	OR	or_lci95	adjusted p	or_uci95	β	se	p-value	OR	or_lci95	or_uci95	β	se	p-value	OR	or_lci95	or_uci95	p-value	p-value	p-value
class.Clostridia.id.1859.summary	myelodysplastic syndrome	5Í10-6	8	-0.19055	2.06017	0.929318	0.826504	0.0145744	46.8705	-0.795007	0.550915	0.149002	0.451578	0.153385	1.32948	-1.02304	0.452457	0.0237538	0.359499	0.148101	0.682513	0.872643	-0.683309	0.875212	0.460541	0.504944	0.0908338	2.80697	-0.691802	0.819756	0.426614	0.500673	0.100407	2.49657	0.9696	0.964497	0.693126
family.Veillonellaceae.id.2172.summary	myelodysplastic syndrome	5Í10-6	10	-0.339479	0.629168	0.604184	0.712141	0.207495	2.44413	-0.814303	0.406345	0.0450735	0.442948	0.19974	0.982293	-0.680874	0.311047	0.0285987	0.506175	0.275126	0.682513	0.931255	-0.86868	0.603049	0.183599	0.419505	0.128651	1.36793	-0.861702	0.515943	0.129229	0.422443	0.15367	1.16131	0.9743	0.971328	0.549858
genus.Blautia.id.1992.summary	myelodysplastic syndrome	5Í10-6	6	0.422735	1.52844	0.795806	1.52613	0.0763063	30.5227	0.895805	0.61873	0.14767	2.44931	0.728399	8.23601	1.03303	0.501364	0.0393571	2.80956	1.05164	0.682513	7.50599	0.759251	0.871917	0.423701	2.13667	0.386855	11.8013	0.792937	0.828751	0.382617	2.20988	0.435432	11.2154	0.9938	0.991822	0.694261
genus.Coprococcus1.id.11301.summary	myelodysplastic syndrome	5Í10-6	7	-1.86579	1.28393	0.205907	0.154774	0.0124965	1.91692	-1.29891	0.542652	0.0166824	0.272829	0.0941838	0.790324	-1.14624	0.423134	0.00674985	0.317828	0.13868	0.682513	0.728402	-1.31633	0.810277	0.155385	0.268117	0.0547776	1.31234	-1.33392	0.745948	0.123958	0.263443	0.0610551	1.13671	0.9294	0.927878	0.578623
genus.Intestinibacter.id.11345.summary	myelodysplastic syndrome	5Í10-6	7	0.0675587	1.20125	0.957328	1.06989	0.101582	11.2684	0.677154	0.480254	0.158543	1.96827	0.767862	5.04527	0.84735	0.383883	0.027292	2.33346	1.09959	0.682513	4.95185	0.628932	0.651567	0.371692	1.87561	0.523018	6.72615	0.628932	0.664424	0.380397	1.87561	0.510003	6.8978	0.9432	0.931261	0.523758
genus.LachnospiraceaeNK4A136group.id.11319.summary	myelodysplastic syndrome	5Í10-6	8	-0.505036	0.598622	0.4312	0.603484	0.186685	1.95084	-0.792463	0.444914	0.0748864	0.452729	0.189286	1.08282	-0.854277	0.331524	0.00997142	0.425591	0.222225	0.682513	0.815063	-0.620638	0.662667	0.380155	0.537601	0.146685	1.97031	-0.742551	0.566565	0.231347	0.475898	0.156763	1.44472	0.68557	0.7339	0.509753
genus.RuminococcaceaeUCG003.id.11361.summary	myelodysplastic syndrome	5Í10-6	10	0.418181	1.08619	0.710272	1.5192	0.180731	12.7701	0.812724	0.44763	0.0694291	2.25404	0.937414	5.4199	0.807109	0.340621	0.0178109	2.24142	1.14969	0.682513	4.36984	0.800919	0.669299	0.262012	2.22759	0.599951	8.27091	0.834745	0.609119	0.203765	2.30423	0.698285	7.60357	0.9887	0.986502	0.715914
order.Clostridiales.id.1863.summary	myelodysplastic syndrome	5Í10-6	8	-0.194083	2.04392	0.927442	0.823589	0.014993	45.2412	-0.795043	0.551712	0.149571	0.451562	0.153141	1.33151	-1.02377	0.452834	0.0237711	0.359238	0.147884	0.682513	0.872654	-0.676275	0.880773	0.467699	0.508508	0.0904834	2.85776	-0.684781	0.853517	0.448753	0.504201	0.0946401	2.68616	0.9661	0.964432	0.69169

## Sheet: Table S5
Table S5. Detailed results of Mendelian randomization analyses for causal effects of myelodysplastic syndrome on gut microbiota
For myelodysplastic syndrome, the MR results are presented in the table.Table shows effect size (β), standard error (se), p-values (p-value), odds ratio (OR) and 95% CI of OR for MR-Egger, Weighted median, IVW, Simple mode and Weighted mode. The table also shows results of global test of MR-PRESSO, heterogeneity test and pleiotropy test.
Exposure	Outcome	Threshold	Number of SNPs	MR-Egger						Weighted median						IVW						Simple mode						Weighted mode						MR-PRESSO	Heterogeneity test	pleiotropy_test
																																		Global Test of Pleiotropy	Inverse variance weighted	Intercept
				β	se	p-value	OR	CI_u	CI_l	β	se	p-value	OR	CI_u	CI_l	β	se	p-value	OR	CI_u	CI_l	β	se	p-value	OR	CI_u	CI_l	β	se	p-value	OR	CI_u	CI_l	p-value	p-value	p-value
myelodysplastic syndrome	class.Erysipelotrichia.id.2147.summary	5Í10-6	5	-0.01802	0.0818334	0.839847	0.982141	0.836597	1.15301	-0.0366683	0.0175943	0.0371512	0.963996	0.931319	0.997819	-0.0353332	0.0141229	0.0123549	0.965284	0.93893	0.992377	-0.033938	0.0243321	0.235549	0.966631	0.921614	1.01385	-0.0382618	0.0216646	0.152131	0.962461	0.922448	1.00421	0.7795	0.721463	0.843704
myelodysplastic syndrome	family.Erysipelotrichaceae.id.2149.summary	5Í10-6	5	-0.01802	0.0818334	0.839847	0.982141	0.836597	1.15301	-0.0366683	0.0175943	0.0371512	0.963996	0.931319	0.997819	-0.0353332	0.0141229	0.0123549	0.965284	0.93893	0.992377	-0.033938	0.0243321	0.235549	0.966631	0.921614	1.01385	-0.0382618	0.0216646	0.152131	0.962461	0.922448	1.00421	0.7795	0.721463	0.843704
myelodysplastic syndrome	family.Lachnospiraceae.id.1987.summary	5Í10-6	5	-0.0214136	0.0816063	0.81	0.978814	0.834133	1.14859	-0.048505	0.0171507	0.00468157	0.952653	0.921161	0.985221	-0.0441333	0.01409	0.00173482	0.956826	0.930764	0.983619	-0.0482214	0.0230265	0.104338	0.952923	0.910872	0.996915	-0.0506777	0.0206726	0.0703362	0.950585	0.912839	0.989892	0.892	0.868115	0.795824
myelodysplastic syndrome	family.Prevotellaceae.id.960.summary	5Í10-6	5	0.0976002	0.0909765	0.361979	1.10252	0.922458	1.31773	0.0395837	0.0193365	0.0406486	1.04038	1.00169	1.08056	0.0449684	0.0157264	0.00424412	1.04599	1.01425	1.07874	0.0368004	0.0228246	0.182188	1.03749	0.992096	1.08495	0.0378241	0.0230402	0.176006	1.03855	0.992692	1.08652	0.9659	0.957759	0.59824
myelodysplastic syndrome	genus..Ruminococcusgauvreauiigroup.id.11342.summary	5Í10-6	5	-0.0292885	0.0950451	0.778122	0.971136	0.806076	1.17	-0.0344769	0.0204371	0.0916083	0.966111	0.928176	1.0056	-0.0377203	0.0164528	0.0218694	0.962982	0.932424	0.994542	-0.0321362	0.0272453	0.303555	0.968375	0.918019	1.02149	-0.0351213	0.0245808	0.22626	0.965488	0.920075	1.01314	0.9392	0.925029	0.933906
myelodysplastic syndrome	genus.Coprococcus2.id.11302.summary	5Í10-6	5	-0.0809544	0.103277	0.490317	0.922236	0.753236	1.12915	-0.0564616	0.0224639	0.0119562	0.945103	0.904393	0.987645	-0.0417709	0.0177904	0.0188773	0.959089	0.926223	0.993122	-0.0633194	0.0325975	0.124026	0.938644	0.880548	1.00057	-0.0640432	0.0300607	0.100156	0.937964	0.884297	0.994889	0.5616	0.526506	0.725752
myelodysplastic syndrome	genus.Coprococcus3.id.11303.summary	5Í10-6	5	-0.0183278	0.0875454	0.847584	0.981839	0.827028	1.16563	-0.03607	0.018916	0.0565403	0.964573	0.929466	1.00101	-0.0316432	0.0151177	0.0363387	0.968852	0.940566	0.99799	-0.0472334	0.0239809	0.120221	0.953865	0.910068	0.999769	-0.0459247	0.0229121	0.115537	0.955114	0.913171	0.998984	0.8531	0.816352	0.887085
myelodysplastic syndrome	genus.Holdemanella.id.11393.summary	5Í10-6	5	-0.175949	0.12529	0.254844	0.838661	0.656051	1.0721	-0.046205	0.0265579	0.0818964	0.954846	0.906415	1.00587	-0.0519761	0.0216785	0.0165034	0.949352	0.909859	0.990559	-0.0373358	0.0350798	0.34717	0.963353	0.899342	1.03192	-0.0437038	0.0361417	0.293157	0.957237	0.891775	1.02751	0.853	0.805309	0.389086
myelodysplastic syndrome	genus.LachnospiraceaeFCS020group.id.11314.summary	5Í10-6	5	-0.0299433	0.0991074	0.782288	0.970501	0.79916	1.17858	-0.0556827	0.021138	0.00843255	0.945839	0.907453	0.985849	-0.0514471	0.0160767	0.00137376	0.949854	0.92039	0.980261	-0.0687496	0.0299884	0.0836229	0.93356	0.88027	0.990077	-0.0622261	0.0268671	0.0814871	0.93967	0.891468	0.990479	0.5773	0.484021	0.839785
myelodysplastic syndrome	genus.LachnospiraceaeUCG010.id.11330.summary	5Í10-6	5	-0.00745868	0.100815	0.94568	0.992569	0.814602	1.20942	-0.0392449	0.021127	0.0632293	0.961515	0.922513	1.00217	-0.0347537	0.0165871	0.0361511	0.965843	0.934948	0.99776	-0.0520666	0.0287772	0.144665	0.949266	0.897206	1.00435	-0.0414429	0.0300917	0.24049	0.959404	0.904455	1.01769	0.5639	0.49101	0.801234
myelodysplastic syndrome	genus.Prevotella9.id.11183.summary	5Í10-6	5	0.0604164	0.114444	0.634118	1.06228	0.848831	1.3294	0.0421151	0.0228443	0.0652451	1.04301	0.997344	1.09078	0.0398583	0.0191193	0.0370949	1.04066	1.00239	1.0804	0.0375194	0.036474	0.361771	1.03823	0.966601	1.11517	0.0564498	0.032856	0.160908	1.05807	0.992084	1.12845	0.512	0.51358	0.866899
myelodysplastic syndrome	order.Erysipelotrichales.id.2148.summary	5Í10-6	5	-0.01802	0.0818334	0.839847	0.982141	0.836597	1.15301	-0.0366683	0.0171368	0.032376	0.963996	0.932155	0.996925	-0.0353332	0.0141229	0.0123549	0.965284	0.93893	0.992377	-0.033938	0.023288	0.218763	0.966631	0.923502	1.01178	-0.0382618	0.0223801	0.162511	0.962461	0.921155	1.00562	0.7726	0.721463	0.843704
Detailed results of Mendelian randomization analyses for causal effects of myelodysplastic syndrome on eight gut microbiota identified in the forward MR analyses
Exposure	Outcome	Threshold	Number of SNPs	Wald ratio
				β	se	p-value	OR	CI_u	CI_l
myelodysplastic syndrome	class.Clostridia.id.1859.summary	5Í10-6	1	-0.0166432	0.0235302	0.479372	0.983495	0.939167	1.02991
myelodysplastic syndrome	family.Veillonellaceae.id.2172.summary	5Í10-6	1	0.0190541	0.0251684	0.449011	1.01924	0.970178	1.07078
myelodysplastic syndrome	family.Prevotellaceae.id.960.summary	5Í10-6	1	-0.0196597	0.0235614	0.404053	0.980532	0.936281	1.02688
myelodysplastic syndrome	genus.Coprococcus1.id.11301.summary	5Í10-6	1	-0.0234312	0.0245433	0.339735	0.976841	0.930963	1.02498
myelodysplastic syndrome	genus.Intestinibacter.id.11345.summary	5Í10-6	1	-0.0393156	0.028686	0.170516	0.961447	0.908882	1.01705
myelodysplastic syndrome	genus.LachnospiraceaeNK4A136group.id.11319.summary	5Í10-6	1	0.0220296	0.0242723	0.364089	1.02227	0.974779	1.07208
myelodysplastic syndrome	genus.RuminococcaceaeUCG003.id.11361.summary	5Í10-6	1	-0.0307117	0.0265635	0.247615	0.969755	0.920557	1.02158
myelodysplastic syndrome	order.Clostridiales.id.1863.summary	5Í10-6	1	-0.0157093	0.0235303	0.504374	0.984413	0.940044	1.03088

## Sheet: Table S6
Table S6. Positional mapped genes of instrumental variables for pairs of microbial features and myelodysplastic syndrome with significant p value in Mendelian randomization analyses
ensg : ensembl gene ID, entrez: NCBI gene ID, symbol : gene symbol.
ensg	entrez	symbol
ENSG00000162494	126755	LRRC38
ENSG00000186094	84871	AGBL4
ENSG00000227839	NA	AL645730.2
ENSG00000203985	388633	LDLRAD1
ENSG00000116209	9528	TMEM59
ENSG00000116205	127428	TCEANC2
ENSG00000212670	NA	AL161915.1
ENSG00000157211	200008	CDCP2
ENSG00000163171	10602	CDC42EP3
ENSG00000168038	54986	ULK4
ENSG00000182606	22906	TRAK1
ENSG00000196083	3556	IL1RAP
ENSG00000205835	647309	GMNC
ENSG00000151834	2555	GABRA2
ENSG00000198589	987	LRBA
ENSG00000145425	8944	RPS3A
ENSG00000109686	152503	SH3D19
ENSG00000053108	23105	FSTL4
ENSG00000155846	133522	PPARGC1B
ENSG00000135083	79616	CCNJL
ENSG00000105877	8701	DNAH11
ENSG00000183117	64478	CSMD1
ENSG00000076641	55824	PAG1
ENSG00000120242	3445	IFNA8
ENSG00000197919	3439	IFNA1
ENSG00000184995	338376	IFNE
ENSG00000107263	2889	RAPGEF1
ENSG00000110013	54414	SIAE
ENSG00000064199	53340	SPA17
ENSG00000134910	3703	STT3A
ENSG00000149554	1111	CHEK1
ENSG00000134940	56	ACRV1
ENSG00000171053	160065	PATE1
ENSG00000196844	399967	PATE2
ENSG00000236027	100169851	PATE3
ENSG00000237353	399968	PATE4
ENSG00000198331	219844	HYLS1
ENSG00000110060	83480	PUS3
ENSG00000047617	57101	ANO2
ENSG00000166006	3747	KCNC2
ENSG00000133107	7223	TRPC4
ENSG00000186469	54331	GNG2
ENSG00000087302	51637	C14orf166
ENSG00000087303	22795	NID2
ENSG00000036530	10858	CYP46A1
ENSG00000196663	9895	TECPR2
ENSG00000159251	70	ACTC1
ENSG00000103740	23205	ACSBG1
ENSG00000140403	55466	DNAJA4
ENSG00000176463	28232	SLCO3A1
ENSG00000103111	22879	MON1B
ENSG00000205078	100130958	SYCE1L
ENSG00000158270	81035	COLEC12
ENSG00000064666	1265	CNN2
ENSG00000064687	10347	ABCA7
ENSG00000141837	100507353	CACNA1A
ENSG00000142233	126147	NTN5
ENSG00000176920	2524	FUT2
ENSG00000176909	284358	MAMSTR
ENSG00000105538	54922	RASIP1
ENSG00000182264	284359	IZUMO1
ENSG00000174951	2523	FUT1
ENSG00000105550	26291	FGF21
ENSG00000142511	2854	GPR32
ENSG00000020256	55734	ZFP64
ENSG00000185658	54014	BRWD1
ENSG00000205581	101927733	HMGN1

## Sheet: Table S7
Table S7. Tightly connected network of 67 shared proteins was identified through protein–protein interactionnetwork analysis
#node1	node2	node1_string_id	node2_string_id	neighborhood_on_chromosome	gene_fusion	phylogenetic_cooccurrence	homology	coexpression	experimentally_determined_interaction	database_annotated	automated_textmining	combined_score
ABCA7	TMEM59	9606.ENSP00000263094	9606.ENSP00000234831	0	0	0	0	0.062	0.057	0	0.193	0.223
ABCA7	ACSBG1	9606.ENSP00000263094	9606.ENSP00000258873	0	0	0	0	0.057	0.094	0	0.091	0.155
ABCA7	CYP46A1	9606.ENSP00000263094	9606.ENSP00000261835	0	0	0	0	0.052	0.066	0	0.34	0.365
ABCA7	GMNC	9606.ENSP00000263094	9606.ENSP00000406164	0	0	0	0	0	0	0	0.189	0.189
ABCA7	CNN2	9606.ENSP00000263094	9606.ENSP00000456436	0	0	0	0	0.084	0	0	0.203	0.238
ABCA7	CSMD1	9606.ENSP00000263094	9606.ENSP00000489225	0	0	0	0	0	0.045	0	0.252	0.255
ABCA7	CACNA1A	9606.ENSP00000263094	9606.ENSP00000489829	0	0	0	0	0.049	0.061	0	0.367	0.386
ACRV1	RASIP1	9606.ENSP00000432816	9606.ENSP00000222145	0	0	0	0	0.086	0.107	0	0.05	0.156
ACRV1	PATE1	9606.ENSP00000432816	9606.ENSP00000307164	0	0	0	0	0.056	0	0	0.447	0.456
ACRV1	MAMSTR	9606.ENSP00000432816	9606.ENSP00000324175	0	0	0	0	0.091	0.107	0	0.05	0.162
ACRV1	IZUMO1	9606.ENSP00000432816	9606.ENSP00000327786	0	0	0	0	0.042	0	0	0.199	0.2
ACRV1	PATE2	9606.ENSP00000432816	9606.ENSP00000351325	0	0	0	0	0.044	0	0	0.507	0.508
ACRV1	PATE3	9606.ENSP00000432816	9606.ENSP00000395505	0	0	0	0	0	0	0	0.532	0.532
ACRV1	PATE4	9606.ENSP00000432816	9606.ENSP00000411439	0	0	0	0	0.109	0	0	0.526	0.559
ACRV1	SPA17	9606.ENSP00000432816	9606.ENSP00000432305	0	0	0	0	0.062	0.105	0	0.211	0.28
ACRV1	CNN2	9606.ENSP00000432816	9606.ENSP00000456436	0	0	0	0	0.06	0.125	0	0.051	0.151
ACSBG1	CYP46A1	9606.ENSP00000258873	9606.ENSP00000261835	0	0	0	0	0.103	0.052	0.098	0.074	0.194
ACTC1	RASIP1	9606.ENSP00000290378	9606.ENSP00000222145	0	0	0	0	0	0.182	0	0.081	0.216
ACTC1	DNAH11	9606.ENSP00000290378	9606.ENSP00000475939	0	0	0	0	0	0.099	0	0.109	0.162
ACTC1	CHEK1	9606.ENSP00000290378	9606.ENSP00000391090	0	0	0	0	0	0.071	0	0.137	0.163
ACTC1	RPS3A	9606.ENSP00000290378	9606.ENSP00000346050	0	0	0	0	0.082	0.075	0	0.133	0.2
ACTC1	MAMSTR	9606.ENSP00000290378	9606.ENSP00000324175	0	0	0	0	0	0.182	0	0.081	0.216
ACTC1	CNN2	9606.ENSP00000290378	9606.ENSP00000456436	0	0	0	0	0.069	0.114	0	0.165	0.252
AGBL4	CSMD1	9606.ENSP00000360905	9606.ENSP00000489225	0	0	0	0	0.104	0	0	0.192	0.245
ANO2	TRPC4	9606.ENSP00000348453	9606.ENSP00000486109	0	0	0	0	0.059	0	0	0.163	0.179
BRWD1	IZUMO1	9606.ENSP00000330753	9606.ENSP00000327786	0	0	0	0	0	0	0	0.187	0.187
BRWD1	DNAH11	9606.ENSP00000330753	9606.ENSP00000475939	0	0	0	0	0	0	0	0.162	0.162
BRWD1	CACNA1A	9606.ENSP00000330753	9606.ENSP00000489829	0	0	0	0	0.067	0.143	0	0	0.166
BRWD1	CCNJL	9606.ENSP00000330753	9606.ENSP00000377547	0	0	0	0	0.112	0.097	0	0.077	0.195
BRWD1	HMGN1	9606.ENSP00000330753	9606.ENSP00000370125	0	0	0	0	0.062	0.102	0	0.474	0.518
CACNA1A	CYP46A1	9606.ENSP00000489829	9606.ENSP00000261835	0	0	0	0	0.162	0	0	0	0.162
CACNA1A	GNG2	9606.ENSP00000489829	9606.ENSP00000334448	0	0	0	0	0.06	0	0.65	0.131	0.689
CACNA1A	GABRA2	9606.ENSP00000489829	9606.ENSP00000427603	0	0	0	0	0.132	0	0	0.185	0.263
CACNA1A	KCNC2	9606.ENSP00000489829	9606.ENSP00000449253	0	0	0	0	0.188	0.07	0	0.268	0.399
CACNA1A	TRPC4	9606.ENSP00000489829	9606.ENSP00000486109	0	0	0	0	0.052	0	0	0.277	0.286
CCNJL	CHEK1	9606.ENSP00000377547	9606.ENSP00000391090	0	0	0	0	0.108	0	0	0.09	0.153
CDC42EP3	MON1B	9606.ENSP00000480549	9606.ENSP00000248248	0	0	0	0	0.049	0.32	0	0	0.325
CDC42EP3	TRAK1	9606.ENSP00000480549	9606.ENSP00000328998	0	0	0	0	0.044	0	0	0.186	0.189
CDC42EP3	LRBA	9606.ENSP00000480549	9606.ENSP00000349629	0	0	0	0	0	0	0	0.156	0.155
CHEK1	IFNA1	9606.ENSP00000391090	9606.ENSP00000276927	0	0	0	0	0	0	0	0.167	0.167
CHEK1	HMGN1	9606.ENSP00000391090	9606.ENSP00000370125	0	0	0	0	0.08	0	0	0.183	0.216
CHEK1	STT3A	9606.ENSP00000391090	9606.ENSP00000376472	0	0.595	0	0	0.078	0	0	0	0.611
CNN2	TMEM59	9606.ENSP00000456436	9606.ENSP00000234831	0	0	0	0	0.055	0.128	0	0.055	0.153
CNN2	LDLRAD1	9606.ENSP00000456436	9606.ENSP00000360411	0	0	0	0	0.055	0.128	0	0.054	0.152
CNN2	COLEC12	9606.ENSP00000456436	9606.ENSP00000383115	0	0	0	0	0.06	0.127	0	0.053	0.155
COLEC12	NID2	9606.ENSP00000383115	9606.ENSP00000216286	0	0	0	0	0.19	0.057	0	0.077	0.234
COLEC12	RASIP1	9606.ENSP00000383115	9606.ENSP00000222145	0	0	0	0	0.096	0.114	0	0.047	0.17
COLEC12	TMEM59	9606.ENSP00000383115	9606.ENSP00000234831	0	0	0	0	0.046	0.136	0	0.129	0.22
CSMD1	FSTL4	9606.ENSP00000489225	9606.ENSP00000265342	0	0	0	0	0.074	0	0	0.244	0.27
CSMD1	ULK4	9606.ENSP00000489225	9606.ENSP00000301831	0	0	0	0	0.044	0	0	0.231	0.233
CSMD1	SLCO3A1	9606.ENSP00000489225	9606.ENSP00000320634	0	0	0	0	0	0	0	0.365	0.365
CSMD1	GABRA2	9606.ENSP00000489225	9606.ENSP00000427603	0	0	0	0	0.134	0	0	0.174	0.254
CSMD1	DNAH11	9606.ENSP00000489225	9606.ENSP00000475939	0	0	0	0	0.063	0.093	0	0.176	0.239
CYP46A1	KCNC2	9606.ENSP00000261835	9606.ENSP00000449253	0	0	0	0	0.155	0.109	0	0	0.215
CYP46A1	RPS3A	9606.ENSP00000261835	9606.ENSP00000346050	0	0	0	0	0	0.307	0	0.044	0.309
DNAH11	ULK4	9606.ENSP00000475939	9606.ENSP00000301831	0	0	0	0	0.06	0	0	0.361	0.373
DNAH11	TRAK1	9606.ENSP00000475939	9606.ENSP00000328998	0	0	0	0	0	0	0	0.201	0.201
DNAH11	GMNC	9606.ENSP00000475939	9606.ENSP00000406164	0	0	0	0	0	0	0	0.22	0.22
DNAJA4	TMEM59	9606.ENSP00000378324	9606.ENSP00000234831	0.041	0	0	0	0.236	0.274	0.162	0.137	0.545
DNAJA4	RTRAF	9606.ENSP00000378324	9606.ENSP00000261700	0	0	0	0	0.163	0	0	0	0.163
DNAJA4	RPS3A	9606.ENSP00000378324	9606.ENSP00000346050	0	0	0	0	0.125	0.091	0	0.052	0.18
DNAJA4	LDLRAD1	9606.ENSP00000378324	9606.ENSP00000360411	0.041	0	0	0	0.236	0.142	0.162	0.115	0.448
DNAJA4	HMGN1	9606.ENSP00000378324	9606.ENSP00000370125	0	0	0	0	0.074	0.242	0	0.08	0.298
DNAJA4	STT3A	9606.ENSP00000378324	9606.ENSP00000376472	0	0	0	0	0.042	0.092	0	0.107	0.155
FGF21	FUT1	9606.ENSP00000471477	9606.ENSP00000312021	0	0	0	0	0.062	0	0	0.681	0.687
FGF21	PPARGC1B	9606.ENSP00000471477	9606.ENSP00000312649	0	0	0	0	0	0	0	0.4	0.4
FGF21	IZUMO1	9606.ENSP00000471477	9606.ENSP00000327786	0	0	0	0	0.062	0	0	0.272	0.288
FUT1	RASIP1	9606.ENSP00000312021	9606.ENSP00000222145	0	0.072	0	0	0.06	0	0	0.278	0.315
FUT1	NTN5	9606.ENSP00000312021	9606.ENSP00000270235	0	0	0	0	0.105	0	0	0.137	0.194
FUT1	IZUMO1	9606.ENSP00000312021	9606.ENSP00000327786	0	0.05	0	0	0.139	0	0	0.267	0.348
FUT1	FUT2	9606.ENSP00000312021	9606.ENSP00000387498	0	0	0.061	0.959	0.06	0	0.9	0.08	0.907
FUT2	RASIP1	9606.ENSP00000387498	9606.ENSP00000222145	0	0.05	0	0	0	0	0	0.256	0.263
FUT2	NTN5	9606.ENSP00000387498	9606.ENSP00000270235	0	0	0	0	0.105	0	0	0.22	0.272
FUT2	IFNA1	9606.ENSP00000387498	9606.ENSP00000276927	0	0	0	0	0	0	0	0.189	0.189
FUT2	MAMSTR	9606.ENSP00000387498	9606.ENSP00000324175	0	0	0	0	0.049	0	0	0.176	0.182
GABRA2	GNG2	9606.ENSP00000427603	9606.ENSP00000334448	0	0	0	0	0.044	0	0	0.161	0.163
GABRA2	KCNC2	9606.ENSP00000427603	9606.ENSP00000449253	0	0	0	0	0.15	0	0	0.191	0.284
GMNC	ULK4	9606.ENSP00000406164	9606.ENSP00000301831	0	0	0	0	0	0	0	0.29	0.29
GMNC	HYLS1	9606.ENSP00000406164	9606.ENSP00000414884	0	0	0	0	0	0	0	0.216	0.216
GNG2	NID2	9606.ENSP00000334448	9606.ENSP00000216286	0	0	0	0	0.06	0	0	0.169	0.185
GNG2	RTRAF	9606.ENSP00000334448	9606.ENSP00000261700	0	0	0	0	0.042	0	0	0.193	0.194
GNG2	ULK4	9606.ENSP00000334448	9606.ENSP00000301831	0	0	0	0	0	0	0	0.169	0.169
GPR32	IFNA1	9606.ENSP00000270590	9606.ENSP00000276927	0	0	0	0	0	0	0	0.163	0.163
GPR32	IFNA8	9606.ENSP00000270590	9606.ENSP00000369553	0	0	0	0	0	0	0	0.193	0.193
HMGN1	TMEM59	9606.ENSP00000370125	9606.ENSP00000234831	0	0	0	0	0.119	0.143	0	0.145	0.298
HMGN1	RTRAF	9606.ENSP00000370125	9606.ENSP00000261700	0	0	0	0	0.182	0	0	0	0.181
HMGN1	RPS3A	9606.ENSP00000370125	9606.ENSP00000346050	0	0	0	0	0.704	0.707	0	0.183	0.923
HMGN1	LDLRAD1	9606.ENSP00000370125	9606.ENSP00000360411	0	0	0	0	0.095	0.143	0	0.102	0.242
HMGN1	KCNC2	9606.ENSP00000370125	9606.ENSP00000449253	0	0	0	0	0.292	0.255	0	0.091	0.478
HMGN1	STT3A	9606.ENSP00000370125	9606.ENSP00000376472	0	0	0	0	0.087	0.479	0	0	0.504
IFNA1	IL1RAP	9606.ENSP00000276927	9606.ENSP00000314807	0	0	0	0	0	0	0	0.203	0.203
IFNA1	IFNA8	9606.ENSP00000276927	9606.ENSP00000369553	0	0	0.054	0.973	0.467	0.573	0.4	0.051	0.855
IFNA1	IFNE	9606.ENSP00000276927	9606.ENSP00000418018	0	0	0	0.831	0.099	0	0	0.887	0.893
IL1RAP	PAG1	9606.ENSP00000314807	9606.ENSP00000220597	0	0	0	0	0.049	0	0	0.303	0.308
IZUMO1	RASIP1	9606.ENSP00000327786	9606.ENSP00000222145	0	0.045	0	0	0.056	0	0	0.526	0.535
IZUMO1	MAMSTR	9606.ENSP00000327786	9606.ENSP00000324175	0	0	0	0	0.058	0	0	0.204	0.218
IZUMO1	PATE4	9606.ENSP00000327786	9606.ENSP00000411439	0	0	0	0	0.06	0	0	0.151	0.167
IZUMO1	SPA17	9606.ENSP00000327786	9606.ENSP00000432305	0	0	0	0	0	0	0	0.189	0.189
KCNC2	RPS3A	9606.ENSP00000449253	9606.ENSP00000346050	0	0	0	0	0.311	0.324	0	0	0.514
KCNC2	STT3A	9606.ENSP00000449253	9606.ENSP00000376472	0	0	0	0	0	0.289	0	0	0.288
LDLRAD1	TCEANC2	9606.ENSP00000360411	9606.ENSP00000234827	0	0	0	0	0	0.045	0	0.407	0.409
LDLRAD1	TMEM59	9606.ENSP00000360411	9606.ENSP00000234831	0	0.276	0	0	0	0	0	0.257	0.439
LDLRAD1	RPS3A	9606.ENSP00000360411	9606.ENSP00000346050	0	0	0	0	0.107	0.278	0	0.132	0.391
LDLRAD1	STT3A	9606.ENSP00000360411	9606.ENSP00000376472	0	0	0	0	0.062	0.18	0	0.056	0.21
LRBA	MON1B	9606.ENSP00000349629	9606.ENSP00000248248	0	0	0	0	0.042	0	0	0.178	0.179
LRBA	ULK4	9606.ENSP00000349629	9606.ENSP00000301831	0	0	0	0	0.049	0	0	0.152	0.159
LRBA	SH3D19	9606.ENSP00000349629	9606.ENSP00000302913	0	0	0	0	0.049	0	0	0.35	0.355
LRRC38	TCEANC2	9606.ENSP00000365253	9606.ENSP00000234827	0	0	0	0	0	0	0	0.522	0.522
MAMSTR	RASIP1	9606.ENSP00000324175	9606.ENSP00000222145	0	0	0	0	0.062	0	0	0.391	0.404
MAMSTR	SIAE	9606.ENSP00000324175	9606.ENSP00000263593	0	0	0	0	0.047	0	0	0.177	0.183
MAMSTR	NTN5	9606.ENSP00000324175	9606.ENSP00000270235	0	0	0	0	0.063	0	0	0.201	0.22
MAMSTR	PPARGC1B	9606.ENSP00000324175	9606.ENSP00000312649	0	0	0	0	0	0	0	0.153	0.153
MAMSTR	TECPR2	9606.ENSP00000324175	9606.ENSP00000352510	0	0	0	0	0	0	0	0.178	0.178
MON1B	RASIP1	9606.ENSP00000248248	9606.ENSP00000222145	0	0	0	0	0	0	0	0.296	0.296
MON1B	TECPR2	9606.ENSP00000248248	9606.ENSP00000352510	0	0	0	0	0.131	0	0	0.083	0.17
MON1B	SYCE1L	9606.ENSP00000248248	9606.ENSP00000367911	0	0.157	0	0	0	0	0	0.48	0.543
NID2	RTRAF	9606.ENSP00000216286	9606.ENSP00000261700	0	0	0	0	0.045	0	0	0.148	0.152
NTN5	RASIP1	9606.ENSP00000270235	9606.ENSP00000222145	0	0	0	0	0.055	0	0	0.177	0.189
PATE1	RASIP1	9606.ENSP00000307164	9606.ENSP00000222145	0	0	0	0	0	0	0	0.184	0.183
PATE1	SIAE	9606.ENSP00000307164	9606.ENSP00000263593	0	0	0	0	0.042	0	0	0.379	0.38
PATE1	PATE4	9606.ENSP00000307164	9606.ENSP00000411439	0	0	0	0	0	0	0	0.696	0.696
PATE1	PATE2	9606.ENSP00000307164	9606.ENSP00000351325	0	0	0	0	0.086	0	0	0.757	0.769
PATE1	PATE3	9606.ENSP00000307164	9606.ENSP00000395505	0	0	0	0	0.623	0	0	0.797	0.92
PATE2	PATE4	9606.ENSP00000351325	9606.ENSP00000411439	0	0	0	0	0.095	0	0	0.816	0.826
PATE2	PATE3	9606.ENSP00000351325	9606.ENSP00000395505	0	0	0	0	0	0	0	0.847	0.847
PATE3	PATE4	9606.ENSP00000395505	9606.ENSP00000411439	0	0	0	0	0	0	0	0.822	0.822
PATE4	SPA17	9606.ENSP00000411439	9606.ENSP00000432305	0	0	0	0	0	0	0	0.23	0.229
RAPGEF1	RASIP1	9606.ENSP00000361264	9606.ENSP00000222145	0	0	0	0	0	0.045	0	0.167	0.171
RAPGEF1	RPS3A	9606.ENSP00000361264	9606.ENSP00000346050	0	0	0	0	0.054	0	0	0.303	0.312
RASIP1	SPA17	9606.ENSP00000222145	9606.ENSP00000432305	0	0	0	0	0.061	0.045	0	0.157	0.178
RPS3A	TMEM59	9606.ENSP00000346050	9606.ENSP00000234831	0	0	0	0	0.201	0.306	0	0.132	0.476
RPS3A	RTRAF	9606.ENSP00000346050	9606.ENSP00000261700	0	0	0	0	0.314	0	0	0.104	0.359
RPS3A	SH3D19	9606.ENSP00000346050	9606.ENSP00000302913	0	0	0	0	0.044	0	0	0.234	0.236
RPS3A	STT3A	9606.ENSP00000346050	9606.ENSP00000376472	0	0	0	0	0.116	0.429	0	0.078	0.494
SIAE	SPA17	9606.ENSP00000263593	9606.ENSP00000432305	0	0	0	0	0.056	0	0	0.149	0.162
STT3A	TMEM59	9606.ENSP00000376472	9606.ENSP00000234831	0	0	0	0	0.08	0.247	0	0.117	0.335
TCEANC2	TMEM59	9606.ENSP00000234827	9606.ENSP00000234831	0	0	0	0	0	0.045	0	0.241	0.244
TRAK1	ULK4	9606.ENSP00000328998	9606.ENSP00000301831	0	0	0	0	0.049	0	0	0.567	0.57

[truncated: 6 more sheets: Table S8, Table S9, Table S10, Table S11, Table S12, Table S13]
